# Supplementary material for: Network biology discovers pathogen contact points in host protein-protein interactomes
Source: Nat Commun. 2018 Jun 13;9:2312. doi: 10.1038/s41467-018-04632-8 (PMC5998135; doi:10.1038/s41467-018-04632-8)
Supplement: Supplementary file 3 — Supplementary Data 1 [file 41467_2018_4632_MOESM3_ESM.xlsx]

## Sheet: Supplementary Data 1
Supplementary Data 1: Classification of Arabidopsis genes into five functional groups based on their mutant phenotypes.
AGI	Phenotypic functional group
AT1G01030	2MRP
AT1G01040	1ESN
AT1G01050	2MRP
AT1G01060	2MRP
AT1G01120	2MRP
AT1G01140	4CND
AT1G01220	5NO PHE5NOTYPE
AT1G01280	2MRP
AT1G01360	2MRP
AT1G01370	1ESN
AT1G01420	2MRP
AT1G01460	4CND
AT1G01480	2MRP
AT1G01510	2MRP
AT1G01550	1ESN
AT1G01570	2MRP
AT1G01580	2MRP
AT1G01640	2MRP
AT1G01690	2MRP
AT1G01860	4CND
AT1G01950	2MRP
AT1G02050	2MRP
AT1G02065	2MRP
AT1G02090	2MRP
AT1G02120	2MRP
AT1G02140	1ESN
AT1G02160	2MRP
AT1G02205	2MRP
AT1G02280	2MRP
AT1G02340	4CND
AT1G02490	2MRP
AT1G02560	1ESN
AT1G02580	1ESN
AT1G02670	2MRP
AT1G02730	2MRP
AT1G02780	1ESN
AT1G02860	4CND
AT1G02880	1ESN
AT1G02910	2MRP
AT1G02970	4CND
AT1G03000	2MRP
AT1G03060	2MRP
AT1G03090	3CLB
AT1G03160	2MRP
AT1G03190	1ESN
AT1G03300	2MRP
AT1G03310	3CLB
AT1G03360	1ESN
AT1G03430	2MRP
AT1G03475	2MRP
AT1G03650	2MRP
AT1G03660	2MRP
AT1G03680	2MRP
AT1G03770	1ESN
AT1G03790	4CND
AT1G03980	4CND
AT1G04010	2MRP
AT1G04020	2MRP
AT1G04030	2MRP
AT1G04080	2MRP
AT1G04110	3CLB
AT1G04120	2MRP
AT1G04160	3CLB
AT1G04220	2MRP
AT1G04240	2MRP
AT1G04250	2MRP
AT1G04310	4CND
AT1G04400	2MRP
AT1G04470	2MRP
AT1G04510	4CND
AT1G04520	3CLB
AT1G04550	5NO PHE5NOTYPE
AT1G04580	4CND
AT1G04635	1ESN
AT1G04820	2MRP
AT1G04860	5NO PHE5NOTYPE
AT1G04870	2MRP
AT1G04940	1ESN
AT1G04945	2MRP
AT1G04950	1ESN
AT1G05000	2MRP
AT1G05065	5NO PHE5NOTYPE
AT1G05160	2MRP
AT1G05180	2MRP
AT1G05190	1ESN
AT1G05260	2MRP
AT1G05385	2MRP
AT1G05470	3CLB
AT1G05560	3CLB
AT1G05600	1ESN
AT1G05620	2MRP
AT1G05630	3CLB
AT1G05690	1ESN
AT1G05700	2MRP
AT1G05750	1ESN
AT1G05760	4CND
AT1G05800	2MRP
AT1G05810	2MRP
AT1G05850	2MRP
AT1G05990	3CLB
AT1G06040	2MRP
AT1G06150	1ESN
AT1G06160	4CND
AT1G06220	1ESN
AT1G06225	5NO PHE5NOTYPE
AT1G06230	2MRP
AT1G06290	4CND
AT1G06400	4CND
AT1G06430	2MRP
AT1G06490	2MRP
AT1G06520	2MRP
AT1G06570	1ESN
AT1G06770	5NO PHE5NOTYPE
AT1G06780	3CLB
AT1G06890	2MRP
AT1G06950	1ESN
AT1G07128	2MRP
AT1G07130	2MRP
AT1G07180	2MRP
AT1G07320	1ESN
AT1G07360	2MRP
AT1G07390	5NO PHE5NOTYPE
AT1G07400	5NO PHE5NOTYPE
AT1G07430	2MRP
AT1G07530	4CND
AT1G07630	2MRP
AT1G07640	2MRP
AT1G07890	2MRP
AT1G07900	2MRP
AT1G07930	4CND
AT1G07950	5NO PHE5NOTYPE
AT1G08030	2MRP
AT1G08060	3CLB
AT1G08090	3CLB
AT1G08130	1ESN
AT1G08190	1ESN
AT1G08220	2MRP
AT1G08250	5NO PHE5NOTYPE
AT1G08260	1ESN
AT1G08370	1ESN
AT1G08430	4CND
AT1G08450	4CND
AT1G08460	2MRP
AT1G08510	1ESN
AT1G08520	1ESN
AT1G08540	2MRP
AT1G08550	3CLB
AT1G08560	1ESN
AT1G08630	3CLB
AT1G08640	3CLB
AT1G08660	1ESN
AT1G08720	4CND
AT1G08810	3CLB
AT1G08840	1ESN
AT1G08860	1ESN
AT1G08910	1ESN
AT1G08980	5NO PHE5NOTYPE
AT1G09090	2MRP
AT1G09100	4CND
AT1G09110	1ESN
AT1G09150	2MRP
AT1G09190	2MRP
AT1G09200	5NO PHE5NOTYPE
AT1G09210	2MRP
AT1G09270	4CND
AT1G09330	2MRP
AT1G09340	2MRP
AT1G09530	2MRP
AT1G09540	2MRP
AT1G09560	2MRP
AT1G09570	4CND
AT1G09580	2MRP
AT1G09700	2MRP
AT1G09770	1ESN
AT1G09780	2MRP
AT1G09940	3CLB
AT1G09970	2MRP
AT1G10130	4CND
AT1G10170	4CND
AT1G10200	2MRP
AT1G10270	1ESN
AT1G10310	3CLB
AT1G10370	4CND
AT1G10470	4CND
AT1G10510	1ESN
AT1G10520	4CND
AT1G10550	5NO PHE5NOTYPE
AT1G10560	2MRP
AT1G10570	2MRP
AT1G10670	2MRP
AT1G10700	2MRP
AT1G10760	3CLB
AT1G10830	2MRP
AT1G10840	1ESN
AT1G10880	4CND
AT1G10910	1ESN
AT1G10920	4CND
AT1G10930	4CND
AT1G10950	2MRP
AT1G11000	4CND
AT1G11070	2MRP
AT1G11130	2MRP
AT1G11210	2MRP
AT1G11220	2MRP
AT1G11260	2MRP
AT1G11310	4CND
AT1G11350	4CND
AT1G11370	2MRP
AT1G11545	5NO PHE5NOTYPE
AT1G11680	1ESN
AT1G11720	3CLB
AT1G11750	2MRP
AT1G11755	1ESN
AT1G11760	5NO PHE5NOTYPE
AT1G11790	5NO PHE5NOTYPE
AT1G11840	2MRP
AT1G11860	2MRP
AT1G11870	1ESN
AT1G11890	1ESN
AT1G11910	2MRP
AT1G12010	4CND
AT1G12040	3CLB
AT1G12080	1ESN
AT1G12110	3CLB
AT1G12220	4CND
AT1G12240	2MRP
AT1G12244	2MRP
AT1G12260	1ESN
AT1G12310	2MRP
AT1G12320	2MRP
AT1G12360	1ESN
AT1G12370	4CND
AT1G12410	1ESN
AT1G12480	4CND
AT1G12550	3CLB
AT1G12610	2MRP
AT1G12640	5NO PHE5NOTYPE
AT1G12650	2MRP
AT1G12710	2MRP
AT1G12760	2MRP
AT1G12770	1ESN
AT1G12780	2MRP
AT1G12790	2MRP
AT1G12810	2MRP
AT1G12820	5NO PHE5NOTYPE
AT1G12840	4CND
AT1G12900	2MRP
AT1G12920	4CND
AT1G12950	3CLB
AT1G12970	2MRP
AT1G12980	2MRP
AT1G13180	2MRP
AT1G13220	3CLB
AT1G13230	4CND
AT1G13280	2MRP
AT1G13290	2MRP
AT1G13330	2MRP
AT1G13400	2MRP
AT1G13440	2MRP
AT1G13510	2MRP
AT1G13580	5NO PHE5NOTYPE
AT1G13740	4CND
AT1G13750	2MRP
AT1G13870	2MRP
AT1G13930	4CND
AT1G13980	1ESN
AT1G14000	3CLB
AT1G14140	3CLB
AT1G14150	3CLB
AT1G14280	4CND
AT1G14290	2MRP
AT1G14320	1ESN
AT1G14350	3CLB
AT1G14360	2MRP
AT1G14400	2MRP
AT1G14610	1ESN
AT1G14660	4CND
AT1G14670	5NO PHE5NOTYPE
AT1G14720	2MRP
AT1G14750	2MRP
AT1G14790	2MRP
AT1G14830	1ESN
AT1G14870	4CND
AT1G14920	4CND
AT1G15000	2MRP
AT1G15020	4CND
AT1G15100	4CND
AT1G15210	5NO PHE5NOTYPE
AT1G15220	1ESN
AT1G15280	2MRP
AT1G15420	2MRP
AT1G15500	1ESN
AT1G15510	1ESN
AT1G15520	4CND
AT1G15550	2MRP
AT1G15570	3CLB
AT1G15580	5NO PHE5NOTYPE
AT1G15690	2MRP
AT1G15710	2MRP
AT1G15740	2MRP
AT1G15750	1ESN
AT1G15820	2MRP
AT1G15950	2MRP
AT1G15960	4CND
AT1G15980	3CLB
AT1G16010	5NO PHE5NOTYPE
AT1G16060	2MRP
AT1G16150	2MRP
AT1G16280	1ESN
AT1G16300	3CLB
AT1G16310	2MRP
AT1G16380	2MRP
AT1G16410	2MRP
AT1G16540	2MRP
AT1G16590	4CND
AT1G16610	2MRP
AT1G16670	2MRP
AT1G16720	1ESN
AT1G16970	4CND
AT1G17020	2MRP
AT1G17060	1ESN
AT1G17070	2MRP
AT1G17110	2MRP
AT1G17140	2MRP
AT1G17200	2MRP
AT1G17220	1ESN
AT1G17240	5NO PHE5NOTYPE
AT1G17250	5NO PHE5NOTYPE
AT1G17255	5NO PHE5NOTYPE
AT1G17290	4CND
AT1G17440	2MRP
AT1G17560	2MRP
AT1G17580	2MRP
AT1G17690	1ESN
AT1G17760	1ESN
AT1G17840	2MRP
AT1G17880	2MRP
AT1G17920	2MRP
AT1G17980	1ESN
AT1G18080	2MRP
AT1G18100	4CND
AT1G18330	2MRP
AT1G18350	2MRP
AT1G18370	1ESN
AT1G18440	2MRP
AT1G18450	2MRP
AT1G18500	2MRP
AT1G18570	3CLB
AT1G18580	3CLB
AT1G18720	2MRP
AT1G18730	3CLB
AT1G18750	2MRP
AT1G18800	2MRP
AT1G18870	3CLB
AT1G18890	4CND
AT1G19080	1ESN
AT1G19220	4CND
AT1G19250	4CND
AT1G19270	2MRP
AT1G19300	2MRP
AT1G19330	2MRP
AT1G19350	2MRP
AT1G19450	2MRP
AT1G19520	1ESN
AT1G19610	2MRP
AT1G19715	2MRP
AT1G19750	4CND
AT1G19800	1ESN
AT1G19850	1ESN
AT1G19880	2MRP
AT1G19890	5NO PHE5NOTYPE
AT1G19920	3CLB
AT1G19950	2MRP
AT1G20020	4CND
AT1G20050	1ESN
AT1G20090	3CLB
AT1G20110	2MRP
AT1G20200	1ESN
AT1G20330	2MRP
AT1G20340	2MRP
AT1G20450	2MRP
AT1G20480	5NO PHE5NOTYPE
AT1G20490	5NO PHE5NOTYPE
AT1G20500	5NO PHE5NOTYPE
AT1G20510	4CND
AT1G20560	5NO PHE5NOTYPE
AT1G20580	2MRP
AT1G20620	2MRP
AT1G20700	2MRP
AT1G20780	2MRP
AT1G20820	3CLB
AT1G20830	3CLB
AT1G20840	3CLB
AT1G20900	2MRP
AT1G20960	1ESN
AT1G20980	2MRP
AT1G20990	2MRP
AT1G21150	2MRP
AT1G21270	1ESN
AT1G21280	2MRP
AT1G21281	2MRP
AT1G21310	1ESN
AT1G21390	1ESN
AT1G21400	2MRP
AT1G21410	3CLB
AT1G21530	5NO PHE5NOTYPE
AT1G21540	5NO PHE5NOTYPE
AT1G21600	1ESN
AT1G21610	2MRP
AT1G21640	2MRP
AT1G21650	1ESN
AT1G21680	2MRP
AT1G21690	1ESN
AT1G21700	2MRP
AT1G21710	2MRP
AT1G21760	4CND
AT1G21840	4CND
AT1G21930	2MRP
AT1G21970	1ESN
AT1G22050	2MRP
AT1G22090	1ESN
AT1G22130	2MRP
AT1G22140	2MRP
AT1G22180	2MRP
AT1G22260	2MRP
AT1G22270	2MRP
AT1G22275	2MRP
AT1G22310	2MRP
AT1G22330	2MRP
AT1G22380	2MRP
AT1G22400	4CND
AT1G22620	2MRP
AT1G22700	1ESN
AT1G22710	1ESN
AT1G22770	2MRP
AT1G22780	2MRP
AT1G22920	2MRP
AT1G22940	1ESN
AT1G23010	4CND
AT1G23030	2MRP
AT1G23060	2MRP
AT1G23080	5NO PHE5NOTYPE
AT1G23090	2MRP
AT1G23190	2MRP
AT1G23260	2MRP
AT1G23310	2MRP
AT1G23320	1ESN
AT1G23380	2MRP
AT1G23400	1ESN
AT1G23420	2MRP
AT1G23540	2MRP
AT1G23800	2MRP
AT1G23860	2MRP
AT1G24180	2MRP
AT1G24260	1ESN
AT1G24340	1ESN
AT1G24450	1ESN
AT1G24460	2MRP
AT1G24490	2MRP
AT1G24590	2MRP
AT1G24706	1ESN
AT1G24764	2MRP
AT1G25220	2MRP
AT1G25230	2MRP
AT1G25280	2MRP
AT1G25350	1ESN
AT1G25410	2MRP
AT1G25420	2MRP
AT1G25490	2MRP
AT1G25540	4CND
AT1G26110	1ESN
AT1G26260	2MRP
AT1G26310	1ESN
AT1G26600	5NO PHE5NOTYPE
AT1G26630	2MRP
AT1G26640	2MRP
AT1G26670	4CND
AT1G26700	2MRP
AT1G26740	2MRP
AT1G26780	2MRP
AT1G26790	2MRP
AT1G26810	3CLB
AT1G26830	1ESN
AT1G26870	2MRP
AT1G26910	2MRP
AT1G26945	2MRP
AT1G27040	2MRP
AT1G27080	2MRP
AT1G27170	2MRP
AT1G27310	2MRP
AT1G27320	4CND
AT1G27360	2MRP
AT1G27370	2MRP
AT1G27390	2MRP
AT1G27400	2MRP
AT1G27440	3CLB
AT1G27450	2MRP
AT1G27510	2MRP
AT1G27640	2MRP
AT1G27650	2MRP
AT1G27760	2MRP
AT1G27840	4CND
AT1G27930	2MRP
AT1G27950	3CLB
AT1G28010	2MRP
AT1G28200	2MRP
AT1G28230	3CLB
AT1G28280	2MRP
AT1G28300	1ESN
AT1G28320	4CND
AT1G28330	3CLB
AT1G28340	5NO PHE5NOTYPE
AT1G28350	2MRP
AT1G28380	2MRP
AT1G28490	2MRP
AT1G28560	2MRP
AT1G29030	2MRP
AT1G29050	2MRP
AT1G29170	5NO PHE5NOTYPE
AT1G29260	2MRP
AT1G29400	5NO PHE5NOTYPE
AT1G29600	2MRP
AT1G29690	2MRP
AT1G29850	2MRP
AT1G29900	2MRP
AT1G29920	3CLB
AT1G29930	2MRP
AT1G29940	1ESN
AT1G29990	4CND
AT1G30000	2MRP
AT1G30010	2MRP
AT1G30040	2MRP
AT1G30050	1ESN
AT1G30230	2MRP
AT1G30270	4CND
AT1G30280	5NO PHE5NOTYPE
AT1G30330	2MRP
AT1G30380	2MRP
AT1G30400	4CND
AT1G30450	2MRP
AT1G30470	2MRP
AT1G30490	2MRP
AT1G30520	1ESN
AT1G30610	1ESN
AT1G30620	3CLB
AT1G30825	2MRP
AT1G30900	5NO PHE5NOTYPE
AT1G30910	2MRP
AT1G30950	2MRP
AT1G30970	2MRP
AT1G31040	2MRP
AT1G31140	2MRP
AT1G31170	4CND
AT1G31180	3CLB
AT1G31300	2MRP
AT1G31360	5NO PHE5NOTYPE
AT1G31470	1ESN
AT1G31480	2MRP
AT1G31650	2MRP
AT1G31800	3CLB
AT1G31810	2MRP
AT1G31817	1ESN
AT1G31860	1ESN
AT1G31880	2MRP
AT1G32080	2MRP
AT1G32100	2MRP
AT1G32130	2MRP
AT1G32170	2MRP
AT1G32180	2MRP
AT1G32200	1ESN
AT1G32230	2MRP
AT1G32240	2MRP
AT1G32450	3CLB
AT1G32490	1ESN
AT1G32500	2MRP
AT1G32540	2MRP
AT1G32580	5NO PHE5NOTYPE
AT1G32640	2MRP
AT1G32770	2MRP
AT1G32790	2MRP
AT1G32850	5NO PHE5NOTYPE
AT1G32900	2MRP
AT1G32990	2MRP
AT1G33140	2MRP
AT1G33240	3CLB
AT1G33280	2MRP
AT1G33290	2MRP
AT1G33390	2MRP
AT1G33520	4CND
AT1G33560	2MRP
AT1G33980	2MRP
AT1G34000	2MRP
AT1G34120	4CND
AT1G34130	1ESN
AT1G34170	5NO PHE5NOTYPE
AT1G34210	1ESN
AT1G34245	3CLB
AT1G34290	5NO PHE5NOTYPE
AT1G34310	5NO PHE5NOTYPE
AT1G34355	1ESN
AT1G34370	4CND
AT1G34390	5NO PHE5NOTYPE
AT1G34410	5NO PHE5NOTYPE
AT1G34430	1ESN
AT1G34550	1ESN
AT1G34790	2MRP
AT1G35110	2MRP
AT1G35112	2MRP
AT1G35240	5NO PHE5NOTYPE
AT1G35520	5NO PHE5NOTYPE
AT1G35580	2MRP
AT1G35670	4CND
AT1G35680	2MRP
AT1G35720	4CND
AT1G36160	1ESN
AT1G36980	2MRP
AT1G37130	4CND
AT1G42540	2MRP
AT1G42550	3CLB
AT1G42560	5NO PHE5NOTYPE
AT1G42970	2MRP
AT1G43170	1ESN
AT1G43190	2MRP
AT1G43620	2MRP
AT1G43700	4CND
AT1G43710	1ESN
AT1G43800	2MRP
AT1G43850	2MRP
AT1G44110	2MRP
AT1G44446	2MRP
AT1G44575	3CLB
AT1G44750	2MRP
AT1G44900	1ESN
AT1G45145	4CND
AT1G45616	5NO PHE5NOTYPE
AT1G46480	4CND
AT1G46768	4CND
AT1G47056	2MRP
AT1G47480	2MRP
AT1G47720	2MRP
AT1G47780	2MRP
AT1G47890	5NO PHE5NOTYPE
AT1G48050	4CND
AT1G48130	2MRP
AT1G48175	1ESN
AT1G48270	2MRP
AT1G48310	2MRP
AT1G48350	1ESN
AT1G48370	2MRP
AT1G48380	3CLB
AT1G48410	2MRP
AT1G48420	2MRP
AT1G48550	5NO PHE5NOTYPE
AT1G48560	5NO PHE5NOTYPE
AT1G48598	5NO PHE5NOTYPE
AT1G48600	3CLB
AT1G48850	1ESN
AT1G48920	2MRP
AT1G49005	5NO PHE5NOTYPE
AT1G49040	2MRP
AT1G49240	2MRP
AT1G49400	1ESN
AT1G49430	2MRP
AT1G49510	1ESN
AT1G49540	4CND
AT1G49720	4CND
AT1G49760	2MRP
AT1G49770	1ESN
AT1G49820	4CND
AT1G49880	1ESN
AT1G49960	2MRP
AT1G49970	2MRP
AT1G50000	2MRP
AT1G50010	2MRP
AT1G50030	1ESN
AT1G50055	5NO PHE5NOTYPE
AT1G50240	1ESN
AT1G50250	2MRP
AT1G50270	5NO PHE5NOTYPE
AT1G50290	2MRP
AT1G50320	2MRP
AT1G50410	2MRP
AT1G50430	2MRP
AT1G50460	4CND
AT1G50500	1ESN
AT1G50840	2MRP
AT1G50900	1ESN
AT1G50960	2MRP
AT1G51080	2MRP
AT1G51190	2MRP
AT1G51450	1ESN
AT1G51460	2MRP
AT1G51500	2MRP
AT1G51510	2MRP
AT1G51670	2MRP
AT1G51680	2MRP
AT1G51710	5NO PHE5NOTYPE
AT1G51760	4CND
AT1G51940	2MRP
AT1G51965	4CND
AT1G52150	3CLB
AT1G52230	2MRP
AT1G52240	4CND
AT1G52340	2MRP
AT1G52400	4CND
AT1G52740	5NO PHE5NOTYPE
AT1G52760	4CND
AT1G52830	5NO PHE5NOTYPE
AT1G52920	3CLB
AT1G52930	2MRP
AT1G53030	2MRP
AT1G53130	4CND
AT1G53140	2MRP
AT1G53180	2MRP
AT1G53230	2MRP
AT1G53233	5NO PHE5NOTYPE
AT1G53240	2MRP
AT1G53290	2MRP
AT1G53310	5NO PHE5NOTYPE
AT1G53330	1ESN
AT1G53470	3CLB
AT1G53500	2MRP
AT1G53580	1ESN
AT1G53670	4CND
AT1G53700	2MRP
AT1G53720	2MRP
AT1G53840	2MRP
AT1G53850	4CND
AT1G53860	2MRP
AT1G53910	2MRP
AT1G53940	2MRP
AT1G54030	3CLB
AT1G54040	3CLB
AT1G54060	2MRP
AT1G54115	2MRP
AT1G54130	5NO PHE5NOTYPE
AT1G54160	4CND
AT1G54320	2MRP
AT1G54340	2MRP
AT1G54470	5NO PHE5NOTYPE
AT1G54490	4CND
AT1G54960	2MRP
AT1G54990	2MRP
AT1G55020	2MRP
AT1G55080	5NO PHE5NOTYPE
AT1G55090	5NO PHE5NOTYPE
AT1G55180	2MRP
AT1G55250	2MRP
AT1G55320	4CND
AT1G55325	1ESN
AT1G55350	1ESN
AT1G55370	3CLB
AT1G55450	2MRP
AT1G55475	2MRP
AT1G55490	2MRP
AT1G55520	2MRP
AT1G55540	1ESN
AT1G55580	2MRP
AT1G55600	1ESN
AT1G55610	3CLB
AT1G55670	2MRP
AT1G55750	2MRP
AT1G55805	5NO PHE5NOTYPE
AT1G55870	1ESN
AT1G55900	1ESN
AT1G56070	4CND
AT1G56190	2MRP
AT1G56200	1ESN
AT1G56340	4CND
AT1G56450	2MRP
AT1G56510	4CND
AT1G56560	2MRP
AT1G56580	3CLB
AT1G56590	2MRP
AT1G56650	4CND
AT1G57750	3CLB
AT1G57820	3CLB
AT1G58030	2MRP
AT1G58180	3CLB
AT1G58190	5NO PHE5NOTYPE
AT1G58200	2MRP
AT1G58210	1ESN
AT1G58230	5NO PHE5NOTYPE
AT1G58250	2MRP
AT1G58300	5NO PHE5NOTYPE
AT1G58360	4CND
AT1G58440	2MRP
AT1G59560	4CND
AT1G59640	2MRP
AT1G59750	2MRP
AT1G59820	1ESN
AT1G59870	4CND
AT1G59940	2MRP
AT1G59960	2MRP
AT1G59990	1ESN
AT1G60170	1ESN
AT1G60220	2MRP
AT1G60230	2MRP
AT1G60420	2MRP
AT1G60440	1ESN
AT1G60490	1ESN
AT1G60600	1ESN
AT1G60780	1ESN
AT1G60950	2MRP
AT1G60970	2MRP
AT1G61040	2MRP
AT1G61120	3CLB
AT1G61210	4CND
AT1G61250	2MRP
AT1G61520	5NO PHE5NOTYPE
AT1G61560	4CND
AT1G61620	2MRP
AT1G61720	2MRP
AT1G61940	2MRP
AT1G62180	3CLB
AT1G62300	4CND
AT1G62340	1ESN
AT1G62360	1ESN
AT1G62380	2MRP
AT1G62440	5NO PHE5NOTYPE
AT1G62640	2MRP
AT1G62750	1ESN
AT1G62780	2MRP
AT1G62830	2MRP
AT1G62940	2MRP
AT1G62990	3CLB
AT1G63000	3CLB
AT1G63020	2MRP
AT1G63160	1ESN
AT1G63180	5NO PHE5NOTYPE
AT1G63245	5NO PHE5NOTYPE
AT1G63440	4CND
AT1G63610	2MRP
AT1G63650	3CLB
AT1G63680	1ESN
AT1G63700	1ESN
AT1G63880	4CND
AT1G63900	4CND
AT1G63970	1ESN
AT1G63980	2MRP
AT1G63990	2MRP
AT1G64030	4CND
AT1G64040	5NO PHE5NOTYPE
AT1G64060	2MRP
AT1G64070	4CND
AT1G64230	2MRP
AT1G64280	4CND
AT1G64360	2MRP
AT1G64390	2MRP
AT1G64400	5NO PHE5NOTYPE
AT1G64440	3CLB
AT1G64520	2MRP
AT1G64550	2MRP
AT1G64570	1ESN
AT1G64660	2MRP
AT1G64670	2MRP
AT1G64690	3CLB
AT1G64760	2MRP
AT1G64770	3CLB
AT1G64780	4CND
AT1G64790	1ESN
AT1G64950	2MRP
AT1G64970	2MRP
AT1G64990	2MRP
AT1G65010	2MRP
AT1G65060	5NO PHE5NOTYPE
AT1G65260	2MRP
AT1G65310	4CND
AT1G65360	1ESN
AT1G65380	2MRP
AT1G65410	2MRP
AT1G65420	3CLB
AT1G65470	2MRP
AT1G65480	2MRP
AT1G65620	2MRP
AT1G65650	2MRP
AT1G65660	2MRP
AT1G65720	2MRP
AT1G65770	4CND
AT1G65790	2MRP
AT1G65860	2MRP
AT1G65880	3CLB
AT1G65890	5NO PHE5NOTYPE
AT1G66050	5NO PHE5NOTYPE
AT1G66080	2MRP
AT1G66145	5NO PHE5NOTYPE
AT1G66170	2MRP
AT1G66200	4CND
AT1G66340	4CND
AT1G66350	4CND
AT1G66470	2MRP
AT1G66520	1ESN
AT1G66600	4CND
AT1G66730	2MRP
AT1G66840	3CLB
AT1G66970	2MRP
AT1G67080	3CLB
AT1G67140	2MRP
AT1G67230	3CLB
AT1G67320	1ESN
AT1G67370	2MRP
AT1G67440	1ESN
AT1G67490	1ESN
AT1G67500	4CND
AT1G67550	4CND
AT1G67630	1ESN
AT1G67710	2MRP
AT1G67730	1ESN
AT1G67775	5NO PHE5NOTYPE
AT1G67840	2MRP
AT1G67850	2MRP
AT1G67940	4CND
AT1G68050	2MRP
AT1G68100	4CND
AT1G68300	2MRP
AT1G68310	2MRP
AT1G68370	2MRP
AT1G68450	1ESN
AT1G68460	2MRP
AT1G68480	2MRP
AT1G68530	2MRP
AT1G68540	2MRP
AT1G68560	2MRP
AT1G68640	2MRP
AT1G68720	2MRP
AT1G68725	2MRP
AT1G68730	1ESN
AT1G68740	2MRP
AT1G68765	2MRP
AT1G68795	5NO PHE5NOTYPE
AT1G68800	2MRP
AT1G68890	2MRP
AT1G68900	2MRP
AT1G68910	5NO PHE5NOTYPE
AT1G68940	2MRP
AT1G68990	1ESN
AT1G69040	2MRP
AT1G69120	2MRP
AT1G69180	2MRP
AT1G69190	4CND
AT1G69270	4CND
AT1G69320	5NO PHE5NOTYPE
AT1G69340	2MRP
AT1G69390	3CLB
AT1G69440	2MRP
AT1G69490	2MRP
AT1G69500	2MRP
AT1G69540	5NO PHE5NOTYPE
AT1G69560	2MRP
AT1G69640	2MRP
AT1G69670	1ESN
AT1G69720	5NO PHE5NOTYPE
AT1G69770	3CLB
AT1G69780	2MRP
AT1G69830	3CLB
AT1G69850	2MRP
AT1G69870	4CND
AT1G69935	2MRP
AT1G69940	1ESN
AT1G69970	5NO PHE5NOTYPE
AT1G70070	1ESN
AT1G70170	2MRP
AT1G70210	2MRP
AT1G70410	3CLB
AT1G70460	3CLB
AT1G70510	2MRP
AT1G70560	2MRP
AT1G70710	2MRP
AT1G70750	2MRP
AT1G70782	2MRP
AT1G70830	2MRP
AT1G70895	2MRP
AT1G70910	2MRP
AT1G70940	2MRP
AT1G71080	2MRP
AT1G71100	2MRP
AT1G71190	1ESN
AT1G71230	3CLB
AT1G71270	1ESN
AT1G71350	2MRP
AT1G71390	5NO PHE5NOTYPE
AT1G71400	5NO PHE5NOTYPE
AT1G71440	1ESN
AT1G71692	2MRP
AT1G71695	2MRP
AT1G71696	2MRP
AT1G71720	2MRP
AT1G71800	2MRP
AT1G71830	1ESN
AT1G71880	1ESN
AT1G72150	5NO PHE5NOTYPE
AT1G72175	2MRP
AT1G72180	5NO PHE5NOTYPE
AT1G72320	2MRP
AT1G72330	2MRP
AT1G72370	2MRP
AT1G72440	1ESN
AT1G72560	2MRP
AT1G72710	2MRP
AT1G72770	4CND
AT1G72830	2MRP
AT1G72970	2MRP
AT1G73060	2MRP
AT1G73165	5NO PHE5NOTYPE
AT1G73177	2MRP
AT1G73180	2MRP
AT1G73360	3CLB
AT1G73370	5NO PHE5NOTYPE
AT1G73480	2MRP
AT1G73500	2MRP
AT1G73540	2MRP
AT1G73590	2MRP
AT1G73650	2MRP
AT1G73660	4CND
AT1G73720	2MRP
AT1G73730	4CND
AT1G73840	2MRP
AT1G73965	5NO PHE5NOTYPE
AT1G73990	3CLB
AT1G74030	3CLB
AT1G74140	2MRP
AT1G74170	5NO PHE5NOTYPE
AT1G74180	5NO PHE5NOTYPE
AT1G74190	5NO PHE5NOTYPE
AT1G74200	5NO PHE5NOTYPE
AT1G74260	1ESN
AT1G74310	4CND
AT1G74560	2MRP
AT1G74660	2MRP
AT1G74690	2MRP
AT1G74710	4CND
AT1G74720	2MRP
AT1G74850	1ESN
AT1G74900	1ESN
AT1G74920	4CND
AT1G74960	1ESN
AT1G74970	1ESN
AT1G75010	3CLB
AT1G75030	2MRP
AT1G75080	2MRP
AT1G75100	4CND
AT1G75270	2MRP
AT1G75350	1ESN
AT1G75380	4CND
AT1G75500	4CND
AT1G75530	5NO PHE5NOTYPE
AT1G75540	4CND
AT1G75630	2MRP
AT1G75660	1ESN
AT1G75690	4CND
AT1G75750	2MRP
AT1G75800	2MRP
AT1G75820	2MRP
AT1G75950	2MRP
AT1G75960	5NO PHE5NOTYPE
AT1G76030	4CND
AT1G76060	1ESN
AT1G76100	2MRP
AT1G76150	2MRP
AT1G76180	2MRP
AT1G76260	4CND
AT1G76340	2MRP
AT1G76420	2MRP
AT1G76460	2MRP
AT1G76490	2MRP
AT1G76620	2MRP
AT1G77000	3CLB
AT1G77080	2MRP
AT1G77110	2MRP
AT1G77120	3CLB
AT1G77140	1ESN
AT1G77180	2MRP
AT1G77230	5NO PHE5NOTYPE
AT1G77240	5NO PHE5NOTYPE
AT1G77260	2MRP
AT1G77300	2MRP
AT1G77390	2MRP
AT1G77470	1ESN
AT1G77490	4CND
AT1G77590	2MRP
AT1G77760	2MRP
AT1G77860	2MRP
AT1G77980	2MRP
AT1G78000	3CLB
AT1G78070	2MRP
AT1G78240	1ESN
AT1G78290	4CND
AT1G78390	3CLB
AT1G78510	2MRP
AT1G78570	2MRP
AT1G78580	1ESN
AT1G78590	4CND
AT1G78610	3CLB
AT1G78620	2MRP
AT1G78630	1ESN
AT1G78770	1ESN
AT1G78830	2MRP
AT1G78870	4CND
AT1G78900	1ESN
AT1G79000	2MRP
AT1G79040	3CLB
AT1G79230	1ESN
AT1G79250	1ESN
AT1G79280	2MRP
AT1G79350	1ESN
AT1G79360	5NO PHE5NOTYPE
AT1G79400	2MRP
AT1G79430	3CLB
AT1G79440	2MRP
AT1G79460	2MRP
AT1G79490	1ESN
AT1G79560	1ESN
AT1G79580	3CLB
AT1G79650	2MRP
AT1G79810	1ESN
AT1G79840	3CLB
AT1G79850	2MRP
AT1G79940	1ESN
AT1G80070	1ESN
AT1G80080	3CLB
AT1G80090	2MRP
AT1G80100	3CLB
AT1G80210	2MRP
AT1G80260	1ESN
AT1G80325	2MRP
AT1G80330	2MRP
AT1G80340	1ESN
AT1G80350	2MRP
AT1G80380	1ESN
AT1G80410	1ESN
AT1G80420	4CND
AT1G80680	2MRP
AT1G80690	2MRP
AT1G80760	4CND
AT1G80770	2MRP
AT1G80830	4CND
AT1G80840	4CND
AT1G80900	5NO PHE5NOTYPE
AT1G80920	2MRP
AT2G01050	2MRP
AT2G01060	2MRP
AT2G01100	2MRP
AT2G01110	1ESN
AT2G01120	2MRP
AT2G01140	2MRP
AT2G01170	2MRP
AT2G01190	1ESN
AT2G01210	2MRP
AT2G01220	2MRP
AT2G01290	2MRP
AT2G01350	1ESN
AT2G01390	1ESN
AT2G01400	2MRP
AT2G01420	1ESN
AT2G01430	2MRP
AT2G01490	2MRP
AT2G01505	2MRP
AT2G01520	2MRP
AT2G01570	2MRP
AT2G01580	2MRP
AT2G01590	2MRP
AT2G01735	1ESN
AT2G01770	4CND
AT2G01800	2MRP
AT2G01830	2MRP
AT2G01850	5NO PHE5NOTYPE
AT2G01860	1ESN
AT2G01900	2MRP
AT2G01918	3CLB
AT2G01920	5NO PHE5NOTYPE
AT2G01940	2MRP
AT2G01950	2MRP
AT2G01980	4CND
AT2G02000	2MRP
AT2G02010	2MRP
AT2G02040	2MRP
AT2G02150	1ESN
AT2G02160	2MRP
AT2G02220	2MRP
AT2G02300	2MRP
AT2G02390	2MRP
AT2G02480	3CLB
AT2G02500	1ESN
AT2G02560	2MRP
AT2G02760	2MRP
AT2G02810	3CLB
AT2G02820	2MRP
AT2G02950	4CND
AT2G02955	1ESN
AT2G03050	1ESN
AT2G03070	2MRP
AT2G03120	1ESN
AT2G03150	1ESN
AT2G03220	3CLB
AT2G03500	2MRP
AT2G03620	5NO PHE5NOTYPE
AT2G03630	2MRP
AT2G03670	2MRP
AT2G03680	2MRP
AT2G03690	2MRP
AT2G03710	1ESN
AT2G03720	3CLB
AT2G03760	4CND
AT2G03800	4CND
AT2G03870	1ESN
AT2G03890	2MRP
AT2G04030	1ESN
AT2G04240	4CND
AT2G04270	1ESN
AT2G04300	2MRP
AT2G04350	5NO PHE5NOTYPE
AT2G04530	1ESN
AT2G04550	2MRP
AT2G04660	1ESN
AT2G04842	1ESN
AT2G05070	4CND
AT2G05100	2MRP
AT2G05160	5NO PHE5NOTYPE
AT2G05210	3CLB
AT2G05710	2MRP
AT2G05990	2MRP
AT2G06050	2MRP
AT2G06510	2MRP
AT2G06925	4CND
AT2G07050	1ESN
AT2G07180	2MRP
AT2G11810	3CLB
AT2G13360	2MRP
AT2G13470	2MRP
AT2G13540	4CND
AT2G13560	3CLB
AT2G13600	2MRP
AT2G13680	2MRP
AT2G14120	3CLB
AT2G14540	4CND
AT2G14560	4CND
AT2G14610	4CND
AT2G14620	5NO PHE5NOTYPE
AT2G14720	5NO PHE5NOTYPE
AT2G15040	4CND
AT2G15290	1ESN
AT2G15570	2MRP
AT2G15790	2MRP
AT2G15820	1ESN
AT2G16070	1ESN
AT2G16390	3CLB
AT2G16430	2MRP
AT2G16500	4CND
AT2G16770	1ESN
AT2G16910	2MRP
AT2G17040	2MRP
AT2G17090	1ESN
AT2G17250	1ESN
AT2G17265	4CND
AT2G17290	4CND
AT2G17310	4CND
AT2G17370	2MRP
AT2G17420	2MRP
AT2G17430	1ESN
AT2G17480	5NO PHE5NOTYPE
AT2G17510	1ESN
AT2G17520	3CLB
AT2G17560	5NO PHE5NOTYPE
AT2G17570	5NO PHE5NOTYPE
AT2G17650	5NO PHE5NOTYPE
AT2G17695	2MRP
AT2G17790	4CND
AT2G17820	4CND
AT2G17840	2MRP
AT2G17870	4CND
AT2G17880	2MRP
AT2G17950	2MRP
AT2G18020	1ESN
AT2G18290	1ESN
AT2G18390	1ESN
AT2G18470	4CND
AT2G18510	1ESN
AT2G18570	2MRP
AT2G18710	1ESN
AT2G18790	2MRP
AT2G18800	5NO PHE5NOTYPE
AT2G18950	2MRP
AT2G18960	4CND
AT2G19080	2MRP
AT2G19110	3CLB
AT2G19130	2MRP
AT2G19430	4CND
AT2G19450	1ESN
AT2G19480	4CND
AT2G19520	2MRP
AT2G19560	2MRP
AT2G19570	4CND
AT2G19690	2MRP
AT2G19760	2MRP
AT2G19810	4CND
AT2G19860	2MRP
AT2G20000	1ESN
AT2G20020	2MRP
AT2G20120	2MRP
AT2G20180	4CND
AT2G20190	2MRP
AT2G20300	2MRP
AT2G20310	4CND
AT2G20340	2MRP
AT2G20370	3CLB
AT2G20420	2MRP
AT2G20450	2MRP
AT2G20560	2MRP
AT2G20570	2MRP
AT2G20580	1ESN
AT2G20585	1ESN
AT2G20610	2MRP
AT2G20630	4CND
AT2G20740	2MRP
AT2G20750	4CND
AT2G20810	3CLB
AT2G20850	2MRP
AT2G20860	2MRP
AT2G20890	2MRP
AT2G20990	4CND
AT2G21050	2MRP
AT2G21070	2MRP
AT2G21130	2MRP
AT2G21150	2MRP
AT2G21170	1ESN
AT2G21250	2MRP
AT2G21280	2MRP
AT2G21320	2MRP
AT2G21330	2MRP
AT2G21410	2MRP
AT2G21470	1ESN
AT2G21580	2MRP
AT2G21620	2MRP
AT2G21660	4CND
AT2G21710	1ESN
AT2G21770	2MRP
AT2G21790	2MRP
AT2G21870	1ESN
AT2G22010	4CND
AT2G22080	2MRP
AT2G22125	1ESN
AT2G22240	2MRP
AT2G22300	2MRP
AT2G22310	5NO PHE5NOTYPE
AT2G22330	2MRP
AT2G22410	2MRP
AT2G22540	2MRP
AT2G22630	2MRP
AT2G22640	3CLB
AT2G22670	5NO PHE5NOTYPE
AT2G22770	3CLB
AT2G22780	4CND
AT2G22810	2MRP
AT2G22840	2MRP
AT2G22870	1ESN
AT2G22990	3CLB
AT2G23090	2MRP
AT2G23130	5NO PHE5NOTYPE
AT2G23140	2MRP
AT2G23150	1ESN
AT2G23350	2MRP
AT2G23380	2MRP
AT2G23760	2MRP
AT2G24050	2MRP
AT2G24120	1ESN
AT2G24270	2MRP
AT2G24290	2MRP
AT2G24490	2MRP
AT2G24640	1ESN
AT2G24790	4CND
AT2G24840	1ESN
AT2G24960	2MRP
AT2G25000	4CND
AT2G25110	4CND
AT2G25170	2MRP
AT2G25180	2MRP
AT2G25440	5NO PHE5NOTYPE
AT2G25470	5NO PHE5NOTYPE
AT2G25490	4CND
AT2G25540	3CLB
AT2G25570	2MRP
AT2G25600	1ESN
AT2G25630	5NO PHE5NOTYPE
AT2G25660	1ESN
AT2G25680	3CLB
AT2G25710	1ESN
AT2G25737	2MRP
AT2G25800	2MRP
AT2G25830	1ESN
AT2G25840	1ESN
AT2G25850	1ESN
AT2G25930	2MRP
AT2G26000	1ESN
AT2G26060	1ESN
AT2G26070	4CND
AT2G26080	1ESN
AT2G26140	4CND
AT2G26150	4CND
AT2G26170	2MRP
AT2G26250	2MRP
AT2G26260	2MRP
AT2G26280	2MRP
AT2G26300	1ESN
AT2G26330	2MRP
AT2G26350	1ESN
AT2G26460	2MRP
AT2G26510	1ESN
AT2G26550	2MRP
AT2G26560	2MRP
AT2G26570	3CLB
AT2G26580	2MRP
AT2G26640	2MRP
AT2G26650	3CLB
AT2G26670	2MRP
AT2G26710	2MRP
AT2G26740	2MRP
AT2G26800	2MRP
AT2G26830	1ESN
AT2G26850	2MRP
AT2G26890	1ESN
AT2G26930	1ESN
AT2G26990	1ESN
AT2G27020	1ESN
AT2G27040	3CLB
AT2G27050	4CND
AT2G27100	2MRP
AT2G27120	1ESN
AT2G27150	2MRP
AT2G27170	1ESN
AT2G27228	3CLB
AT2G27230	2MRP
AT2G27250	2MRP
AT2G27300	2MRP
AT2G27360	2MRP
AT2G27400	5NO PHE5NOTYPE
AT2G27510	2MRP
AT2G27530	2MRP
AT2G27710	2MRP
AT2G27760	1ESN
AT2G27920	2MRP
AT2G27990	2MRP
AT2G28000	1ESN
AT2G28110	2MRP
AT2G28160	1ESN
AT2G28190	2MRP
AT2G28290	2MRP
AT2G28350	1ESN
AT2G28370	2MRP
AT2G28550	2MRP
AT2G28560	4CND
AT2G28610	2MRP
AT2G28670	4CND
AT2G28800	2MRP
AT2G28840	2MRP
AT2G28880	1ESN
AT2G28890	2MRP
AT2G28900	1ESN
AT2G29090	4CND
AT2G29130	2MRP
AT2G29628	1ESN
AT2G29630	1ESN
AT2G29680	3CLB
AT2G29760	2MRP
AT2G29980	3CLB
AT2G30020	3CLB
AT2G30110	4CND
AT2G30170	2MRP
AT2G30200	1ESN
AT2G30210	5NO PHE5NOTYPE
AT2G30240	4CND
AT2G30250	2MRP
AT2G30280	2MRP
AT2G30290	5NO PHE5NOTYPE
AT2G30330	2MRP
AT2G30370	2MRP
AT2G30410	1ESN
AT2G30432	3CLB
AT2G30490	2MRP
AT2G30520	4CND
AT2G30570	3CLB
AT2G30580	5NO PHE5NOTYPE
AT2G30770	4CND
AT2G30920	1ESN
AT2G30950	2MRP
AT2G30970	2MRP
AT2G30980	5NO PHE5NOTYPE
AT2G31060	1ESN
AT2G31081	5NO PHE5NOTYPE
AT2G31082	5NO PHE5NOTYPE
AT2G31083	5NO PHE5NOTYPE
AT2G31085	5NO PHE5NOTYPE
AT2G31170	1ESN
AT2G31190	2MRP
AT2G31260	4CND
AT2G31300	2MRP
AT2G31305	1ESN
AT2G31340	1ESN
AT2G31380	4CND
AT2G31390	2MRP
AT2G31400	4CND
AT2G31530	1ESN
AT2G31550	2MRP
AT2G31570	3CLB
AT2G31650	2MRP
AT2G31660	4CND
AT2G31865	4CND
AT2G31870	2MRP
AT2G31880	1ESN
AT2G31970	2MRP
AT2G32210	2MRP
AT2G32370	2MRP
AT2G32410	1ESN
AT2G32500	2MRP
AT2G32590	1ESN
AT2G32660	5NO PHE5NOTYPE
AT2G32680	5NO PHE5NOTYPE
AT2G32700	2MRP
AT2G32780	5NO PHE5NOTYPE
AT2G32940	3CLB
AT2G32950	1ESN
AT2G33020	5NO PHE5NOTYPE
AT2G33030	5NO PHE5NOTYPE
AT2G33040	5NO PHE5NOTYPE
AT2G33050	5NO PHE5NOTYPE
AT2G33060	5NO PHE5NOTYPE
AT2G33080	5NO PHE5NOTYPE
AT2G33100	1ESN
AT2G33110	2MRP
AT2G33150	1ESN
AT2G33180	2MRP
AT2G33330	3CLB
AT2G33340	4CND
AT2G33430	1ESN
AT2G33450	2MRP
AT2G33460	3CLB
AT2G33540	2MRP
AT2G33670	5NO PHE5NOTYPE
AT2G33770	3CLB
AT2G33800	1ESN
AT2G33840	2MRP
AT2G33860	2MRP
AT2G33880	1ESN
AT2G34150	5NO PHE5NOTYPE
AT2G34220	1ESN
AT2G34420	2MRP
AT2G34470	4CND
AT2G34490	3CLB
AT2G34640	1ESN
AT2G34650	1ESN
AT2G34660	4CND
AT2G34680	1ESN
AT2G34690	1ESN
AT2G34710	2MRP
AT2G34720	5NO PHE5NOTYPE
AT2G34780	1ESN
AT2G34790	1ESN
AT2G34860	2MRP
AT2G34920	5NO PHE5NOTYPE
AT2G34940	5NO PHE5NOTYPE
AT2G34970	2MRP
AT2G35000	4CND
AT2G35035	4CND
AT2G35040	2MRP
AT2G35070	1ESN
AT2G35100	3CLB
AT2G35120	2MRP
AT2G35160	5NO PHE5NOTYPE
AT2G35190	5NO PHE5NOTYPE
AT2G35210	1ESN
AT2G35230	1ESN
AT2G35270	2MRP
AT2G35350	2MRP
AT2G35490	2MRP
AT2G35500	5NO PHE5NOTYPE
AT2G35510	2MRP
AT2G35630	1ESN
AT2G35650	1ESN
AT2G35670	1ESN
AT2G35680	2MRP
AT2G35690	4CND
AT2G35700	2MRP
AT2G35720	4CND
AT2G35860	2MRP
AT2G35930	4CND
AT2G35940	4CND
AT2G36000	1ESN
AT2G36070	2MRP
AT2G36080	2MRP
AT2G36120	2MRP
AT2G36130	2MRP
AT2G36190	3CLB
AT2G36230	1ESN
AT2G36250	2MRP
AT2G36270	4CND
AT2G36300	2MRP
AT2G36307	2MRP
AT2G36390	3CLB
AT2G36450	2MRP
AT2G36460	2MRP
AT2G36490	3CLB
AT2G36530	4CND
AT2G36690	2MRP
AT2G36830	1ESN
AT2G36850	1ESN
AT2G36870	5NO PHE5NOTYPE
AT2G36910	2MRP
AT2G36985	2MRP
AT2G36990	2MRP
AT2G37090	2MRP
AT2G37220	2MRP
AT2G37250	2MRP
AT2G37260	2MRP
AT2G37290	3CLB
AT2G37330	4CND
AT2G37500	2MRP
AT2G37560	1ESN
AT2G37630	2MRP
AT2G37678	2MRP
AT2G37680	4CND
AT2G37860	4CND
AT2G37920	1ESN
AT2G37970	4CND
AT2G38010	2MRP
AT2G38020	1ESN
AT2G38050	2MRP
AT2G38080	2MRP
AT2G38110	3CLB
AT2G38120	2MRP
AT2G38170	2MRP
AT2G38230	2MRP
AT2G38280	1ESN
AT2G38290	2MRP
AT2G38440	3CLB
AT2G38460	3CLB
AT2G38470	4CND
AT2G38540	2MRP
AT2G38560	2MRP
AT2G38620	3CLB
AT2G38660	5NO PHE5NOTYPE
AT2G38670	1ESN
AT2G38710	2MRP
AT2G38740	2MRP
AT2G38750	4CND
AT2G38770	1ESN
AT2G38880	2MRP
AT2G39050	2MRP
AT2G39080	1ESN
AT2G39090	2MRP
AT2G39140	2MRP
AT2G39175	2MRP
AT2G39180	2MRP
AT2G39200	4CND
AT2G39290	2MRP
AT2G39330	2MRP
AT2G39450	4CND
AT2G39460	5NO PHE5NOTYPE
AT2G39470	3CLB
AT2G39550	4CND
AT2G39660	4CND
AT2G39681	5NO PHE5NOTYPE
AT2G39700	2MRP
AT2G39710	2MRP
AT2G39730	2MRP
AT2G39770	1ESN
AT2G39780	2MRP
AT2G39800	4CND
AT2G39810	2MRP
AT2G39840	5NO PHE5NOTYPE
AT2G39930	3CLB
AT2G39940	2MRP
AT2G39960	2MRP
AT2G39990	1ESN
AT2G40030	2MRP
AT2G40080	2MRP
AT2G40100	4CND
AT2G40140	4CND
AT2G40170	2MRP
AT2G40180	3CLB
AT2G40190	2MRP
AT2G40220	4CND
AT2G40300	2MRP
AT2G40370	5NO PHE5NOTYPE
AT2G40400	2MRP
AT2G40510	2MRP
AT2G40550	2MRP
AT2G40660	2MRP
AT2G40750	4CND
AT2G40830	2MRP
AT2G40840	2MRP
AT2G40850	2MRP
AT2G40890	2MRP
AT2G40930	2MRP
AT2G40935	5NO PHE5NOTYPE
AT2G40940	3CLB
AT2G40950	4CND
AT2G40970	4CND
AT2G41110	1ESN
AT2G41210	1ESN
AT2G41230	2MRP
AT2G41310	2MRP
AT2G41350	1ESN
AT2G41370	2MRP
AT2G41430	2MRP
AT2G41460	2MRP
AT2G41500	1ESN
AT2G41540	4CND
AT2G41560	2MRP
AT2G41650	2MRP
AT2G41660	4CND
AT2G41670	2MRP
AT2G41680	2MRP
AT2G41720	1ESN
AT2G41820	5NO PHE5NOTYPE
AT2G41850	4CND
AT2G41900	2MRP
AT2G41940	3CLB
AT2G42160	1ESN
AT2G42200	2MRP
AT2G42260	3CLB
AT2G42360	2MRP
AT2G42380	2MRP
AT2G42430	2MRP
AT2G42530	2MRP
AT2G42580	3CLB
AT2G42620	2MRP
AT2G42790	2MRP
AT2G42800	5NO PHE5NOTYPE
AT2G42830	1ESN
AT2G42870	2MRP
AT2G42890	5NO PHE5NOTYPE
AT2G42975	1ESN
AT2G43010	4CND
AT2G43020	2MRP
AT2G43040	1ESN
AT2G43090	1ESN
AT2G43100	2MRP
AT2G43210	2MRP
AT2G43350	4CND
AT2G43360	1ESN
AT2G43400	2MRP
AT2G43410	2MRP
AT2G43430	2MRP
AT2G43560	2MRP
AT2G43650	1ESN
AT2G43710	2MRP
AT2G43790	4CND
AT2G43910	4CND
AT2G44090	2MRP
AT2G44110	5NO PHE5NOTYPE
AT2G44170	2MRP
AT2G44190	1ESN
AT2G44350	2MRP
AT2G44490	4CND
AT2G44745	2MRP
AT2G44750	1ESN
AT2G44810	2MRP
AT2G44870	2MRP
AT2G44900	2MRP
AT2G44910	2MRP
AT2G44950	2MRP
AT2G44990	2MRP
AT2G45000	1ESN
AT2G45010	2MRP
AT2G45140	2MRP
AT2G45160	2MRP
AT2G45190	2MRP
AT2G45270	1ESN
AT2G45280	2MRP
AT2G45330	1ESN
AT2G45350	3CLB
AT2G45400	2MRP
AT2G45420	2MRP
AT2G45430	2MRP
AT2G45440	2MRP
AT2G45570	2MRP
AT2G45650	2MRP
AT2G45660	2MRP
AT2G45690	1ESN
AT2G45770	2MRP
AT2G45790	4CND
AT2G45890	3CLB
AT2G45970	2MRP
AT2G46020	1ESN
AT2G46070	4CND
AT2G46220	2MRP
AT2G46240	2MRP
AT2G46340	4CND
AT2G46370	4CND
AT2G46410	3CLB
AT2G46510	4CND
AT2G46530	5NO PHE5NOTYPE
AT2G46590	2MRP
AT2G46685	2MRP
AT2G46720	4CND
AT2G46770	2MRP
AT2G46790	4CND
AT2G46800	4CND
AT2G46810	1ESN
AT2G46830	2MRP
AT2G46840	2MRP
AT2G46900	2MRP
AT2G46920	2MRP
AT2G46970	4CND
AT2G47000	3CLB
AT2G47040	1ESN
AT2G47160	4CND
AT2G47220	5NO PHE5NOTYPE
AT2G47240	2MRP
AT2G47270	2MRP
AT2G47430	1ESN
AT2G47450	2MRP
AT2G47460	3CLB
AT2G47470	1ESN
AT2G47490	5NO PHE5NOTYPE
AT2G47510	1ESN
AT2G47585	2MRP
AT2G47620	1ESN
AT2G47650	2MRP
AT2G47700	2MRP
AT2G47710	2MRP
AT2G47750	1ESN
AT2G47760	3CLB
AT2G47940	1ESN
AT2G47980	1ESN
AT2G47990	1ESN
AT2G48000	2MRP
AT2G48030	2MRP
AT2G48070	2MRP
AT2G48110	2MRP
AT2G48120	1ESN
AT2G48130	2MRP
AT3G01020	2MRP
AT3G01040	3CLB
AT3G01080	4CND
AT3G01090	4CND
AT3G01120	3CLB
AT3G01140	3CLB
AT3G01142	3CLB
AT3G01220	2MRP
AT3G01370	1ESN
AT3G01435	3CLB
AT3G01440	3CLB
AT3G01460	2MRP
AT3G01480	2MRP
AT3G01510	3CLB
AT3G01570	3CLB
AT3G01610	1ESN
AT3G01650	1ESN
AT3G01780	1ESN
AT3G01910	2MRP
AT3G02000	2MRP
AT3G02100	2MRP
AT3G02130	2MRP
AT3G02140	4CND
AT3G02150	4CND
AT3G02180	2MRP
AT3G02230	3CLB
AT3G02260	2MRP
AT3G02270	2MRP
AT3G02280	1ESN
AT3G02290	2MRP
AT3G02310	1ESN
AT3G02350	3CLB
AT3G02380	2MRP
AT3G02390	2MRP
AT3G02400	5NO PHE5NOTYPE
AT3G02410	4CND
AT3G02420	2MRP
AT3G02468	2MRP
AT3G02470	2MRP
AT3G02580	2MRP
AT3G02660	1ESN
AT3G02680	4CND
AT3G02850	3CLB
AT3G02870	3CLB
AT3G02875	4CND
AT3G02885	2MRP
AT3G03050	3CLB
AT3G03090	2MRP
AT3G03110	1ESN
AT3G03190	2MRP
AT3G03250	2MRP
AT3G03260	5NO PHE5NOTYPE
AT3G03300	2MRP
AT3G03380	2MRP
AT3G03400	2MRP
AT3G03450	4CND
AT3G03530	4CND
AT3G03630	2MRP
AT3G03710	2MRP
AT3G03860	2MRP
AT3G03990	2MRP
AT3G04120	2MRP
AT3G04240	4CND
AT3G04260	2MRP
AT3G04280	5NO PHE5NOTYPE
AT3G04340	1ESN
AT3G04350	2MRP
AT3G04370	5NO PHE5NOTYPE
AT3G04400	1ESN
AT3G04460	1ESN
AT3G04500	2MRP
AT3G04520	1ESN
AT3G04530	5NO PHE5NOTYPE
AT3G04580	2MRP
AT3G04680	1ESN
AT3G04690	1ESN
AT3G04740	2MRP
AT3G04790	1ESN
AT3G04870	1ESN
AT3G04970	2MRP
AT3G05000	1ESN
AT3G05040	2MRP
AT3G05120	1ESN
AT3G05200	4CND
AT3G05220	5NO PHE5NOTYPE
AT3G05330	3CLB
AT3G05350	4CND
AT3G05360	4CND
AT3G05370	5NO PHE5NOTYPE
AT3G05480	4CND
AT3G05530	1ESN
AT3G05590	5NO PHE5NOTYPE
AT3G05630	2MRP
AT3G05650	5NO PHE5NOTYPE
AT3G05660	5NO PHE5NOTYPE
AT3G05680	1ESN
AT3G05770	1ESN
AT3G05970	2MRP
AT3G05990	2MRP
AT3G06030	2MRP
AT3G06120	2MRP
AT3G06350	1ESN
AT3G06370	4CND
AT3G06400	1ESN
AT3G06430	1ESN
AT3G06437	2MRP
AT3G06440	2MRP
AT3G06490	2MRP
AT3G06510	4CND
AT3G06560	1ESN
AT3G06720	5NO PHE5NOTYPE
AT3G06730	1ESN
AT3G06740	2MRP
AT3G06810	4CND
AT3G06860	1ESN
AT3G06910	2MRP
AT3G06930	2MRP
AT3G06960	1ESN
AT3G07020	2MRP
AT3G07040	4CND
AT3G07060	1ESN
AT3G07090	2MRP
AT3G07100	1ESN
AT3G07130	2MRP
AT3G07160	1ESN
AT3G07220	5NO PHE5NOTYPE
AT3G07430	1ESN
AT3G07525	2MRP
AT3G07550	2MRP
AT3G07560	2MRP
AT3G07610	2MRP
AT3G07650	2MRP
AT3G07670	2MRP
AT3G07700	2MRP
AT3G07780	2MRP
AT3G07810	2MRP
AT3G07880	2MRP
AT3G07970	2MRP
AT3G07980	1ESN
AT3G08010	1ESN
AT3G08040	3CLB
AT3G08510	2MRP
AT3G08550	2MRP
AT3G08580	2MRP
AT3G08590	2MRP
AT3G08710	1ESN
AT3G08720	2MRP
AT3G08850	1ESN
AT3G08890	2MRP
AT3G08940	2MRP
AT3G08950	1ESN
AT3G08970	1ESN
AT3G09090	2MRP
AT3G09150	2MRP
AT3G09200	2MRP
AT3G09250	2MRP
AT3G09260	4CND
AT3G09270	2MRP
AT3G09350	2MRP
AT3G09390	2MRP
AT3G09630	2MRP
AT3G09720	3CLB
AT3G09780	2MRP
AT3G09840	1ESN
AT3G09920	2MRP
AT3G09940	2MRP
AT3G10030	2MRP
[truncated: 2,347 more rows]
