# Supplementary material for: Network biology discovers pathogen contact points in host protein-protein interactomes
Source: Nat Commun. 2018 Jun 13;9:2312. doi: 10.1038/s41467-018-04632-8 (PMC5998135; doi:10.1038/s41467-018-04632-8)
Supplement: Supplementary file 4 — Supplementary Data 2 [file 41467_2018_4632_MOESM4_ESM.xlsx]

## Sheet: Supplementary Data 2
Supplementary Data 2: Hypergeometric analyses to investigate the association of diverse centrality measures with phenotypic groups.
Sheet 1:	Classification of nodes corresponding to diverse centrality measures with two cut-off values
Sheet 2	Hypergeometric analyses to investigate the association of diverse centrality measures with phenotypic groups in AI-1MAIN, degree-preserving random network and non degree-preserving random network.
Sheet 3	Hypergeometric analyses to investigate the association of classes of degee and betweeness nodes with phenotypic groups in AI-1MAIN, degree-preserving random network and non degree-preserving randomnetwork.
Sheet 4	Target discovery rate for different network centrality measures
Sheet 5	Hypergeometric analyses to investigate the enrichment of diverse phenotypic groups in internal and peripheral layers of AI-1MAIN, degree-preserving random network and non degree-preserving random network.

## Sheet: Sheet1
Sheet 1:	Classification of nodes corresponding to diverse centrality measures with two cut-off values
Degree
Hub50	Node with a degree equal or greater than 50
Hub25	Node with a degree equal or greater than 25
Betweenness (Bottleneck)
Betweenness (Bottleneck)0.025	Node with a betweenness equal or greater than 0.025
Betweenness (Bottleneck)0.01	Node with a betweenness equal or greater than 0.01
Eigenvector
Eigenvector0.1	Node with an eigenvector value equal or greater than 0.1
Eigenvector0.01	Node with an eigenvector value equal or greater than 0.01
High degree and High betweenness
Hub50 and Betweenness 0.025	Node with a degree equal or greater than 50 and with a betweenness equal or greater than 0.025
Hub25 and Betweenness 0.01	Node with a degree equal or greater than 25 and with a betweenness equal or greater than 0.01

## Sheet: Sheet2
Sheet 2: Hypergeometric analyses to investigate the association of diverse centrality measures with phenotypic groups in AI-1MAIN, degree-preserving random network and non degree-preserving random network.
Hypergeometric analyses in AI-1MAIN						Hypergeometric analyses in degree-preserving random network						Hypergeometric analyses in non degree-preserving random network
Hub50 and Hub25						Hub50 and Hub25						Hub50 and Hub25
	<25	>=25	<50	>=50			<25	>=25	<50	>=50			<25	>=25	<50	>=50
ESN	0.116686	0.977815	0.409163	1		ESN	0.872647	0.29545	0.941982	0.254355		ESN	1	ND	1	ND
MRP	0.520041	0.652837	0.422109	0.861183		MRP	0.361901	0.800479	0.847844	0.42413		MRP	1	ND	1	ND
CLB	0.45417	0.849537	0.640991	1		CLB	0.831953	0.43105	0.586169	1		CLB	1	ND	1	ND
CND	0.989187	0.0365508	0.997283	0.031086		CND	0.215055	0.950433	0.349981	1		CND	1	ND	1	ND
NPH	0.712404	0.669933	0.770785	1		NPH	0.950815	0.210344	0.731485	1		NPH	1	ND	1	ND
Betweenness 0.025 and Betweenness 0.01						Betweenness 0.025 and Betweenness 0.01						Betweenness 0.025 and Betweenness 0.01
	<0.01	>=0.01	<0.025	>=0.025			<0.01	>=0.01	<0.025	>=0.025			<0.01	>=0.01	<0.025	>=0.025
ESN	0.346162	0.903705	0.341866	1		ESN	0.872647	0.29545	0.910283	0.32021		ESN	1	ND	1	ND
MRP	0.378515	0.807054	0.57587	0.731651		MRP	0.361901	0.800479	0.90663	0.299121		MRP	1	ND	1	ND
CLB	0.696464	0.687871	0.586169	1		CLB	0.831953	0.43105	0.535954	1		CLB	1	ND	1	ND
CND	0.990461	0.041905	0.99285	0.0550221		CND	0.471891	0.784945	0.293477	1		CND	1	ND	1	ND
NPH	0.505857	1	0.731485	1		NPH	0.789656	0.591084	0.293477	1		NPH	1	ND	1	ND
Eigenvector 0.1 and Eigenvector 0.01						Eigenvector 0.1 and Eigenvector 0.01						Eigenvector 0.1 and Eigenvector 0.01
	<10e-2	>=10e-2	<10e-1	>=10e-1			<10e-2	>=10e-2	<10e-1	>=10e-1			<10e-2	>=10e-2	<10e-1	>=10e-1
ESN	0.379498	0.750548	0.700125	1		ESN	0.439624	0.685118	0.973611	0.299875		ESN	0.591637	0.503095	1	ND
MRP	0.845529	0.226449	0.707077	0.790274		MRP	0.247768	0.821578	0.707077	0.790274		MRP	0.843718	0.202094	1	ND
CLB	0.838242	0.292551	0.837412	1		CLB	0.939018	0.123576	0.837412	1		CLB	0.417326	0.699186	1	ND
CND	0.408083	0.726796	0.974661	0.2944		CND	0.601888	0.526727	0.7056	1		CND	0.591637	0.503095	1	ND
NPH	0.144196	0.970101	0.901337	1		NPH	0.793813	0.379916	0.901337	1		NPH	0.0356339	0.985303	1	ND
Note 1:	ESN: essential, MRP: morphological, CLB: cellular-biochemical, CND: conditional and NPH: no phenotypes.
Note 2:	HDHB, HDLB, LDHB and LDLB denotes high degree/high betweenness, high degree/low betweenness, low degree/high betweenness and low degree/low betweenness, respectively.
Note 3:	Red highlights and bold desigante statistically significant values
Note 4:	Green highlight and bold denote statistically not significant values but strong trend
Note 5:	ND denotes that Hypergeometric analyses can't be performed since degree, betweenness and eigenvector values are lower the desiganted threshold
Note 6:	< means value lower than the desiganted value e.g. < 25 means any node with degree less than 25
Note 7:	>= means value equal and/or higher than designated value e.g. >=25 means any node with 25 degree or higher than 25 degree including the next upper class that have degree more than 50.

## Sheet: Sheet3
Sheet 3: Hypergeometric analyses to investigate the association of classes of degee and betweeness nodes with phenotypic groups in AI-1MAIN, degree-preserving random network and non degree-preserving random network.
Hypergeometric analyses in AI-1MAIN						Hypergeometric analyses in degree-preserving random network						Hypergeometric analyses in non degree-preserving random network
Hub50 and Betweenness 0.025						Hub50 and Betweenness 0.025						Hub50 and Betweenness 0.025
	LDLB	LDHB	HDLB	HDHB			LDLB	LDHB	HDLB	HDHB			LDLB	LDHB	HDLB	HDHB
ESN	0.341866	1	1	1		ESN	0.972407	0.299875	0.163132	0.590837		ESN	1	ND	ND	ND
MRP	0.57587	0.541599	1	0.861183		MRP	0.795606	0.790274	1	0.242814		MRP	1	ND	ND	ND
CLB	0.586169	1	1	1		CLB	0.489964	1	1	1		CLB	1	ND	ND	ND
CND	0.99	1	1	0.031086		CND	0.246017	1	1	1		CND	1	ND	ND	ND
NPH	0.731485	1	1	1		NPH	0.658619	1	1	1		NPH	1	ND	ND	ND
Hub25 and Betweenness 0.01						Hub25 and Betweenness 0.01						Hub25 and Betweenness 0.01
	LDLB	LDHB	HDLB	HDHB			LDLB	LDHB	HDLB	HDHB			LDLB	LDHB	HDLB	HDHB
ESN	0.100883	1	1	0.884484		ESN	0.845571	1	1	0.255898		ESN	1	ND	ND	ND
MRP	0.598158	0.541599	0.340926	0.878819		MRP	0.273627	1	1	0.724065		MRP	1	ND	ND	ND
CLB	0.428006	1	1	0.658306		CLB	0.809889	1	1	0.400109		CLB	1	ND	ND	ND
CND	0.985231	1	0.435178	0.0294567		CND	0.430522	0.159869	1	0.940699		CND	1	ND	ND	ND
NPH	0.693029	1	0.375128	1		NPH	0.942974	1	0.050571	0.568688		NPH	1	ND	ND	ND
Note 1:	ESN: essential, MRP: morphological, CLB: cellular-biochemical, CND: conditional and NPH: no phenotypes.
Note 2:	HDHB, HDLB, LDHB and LDLB denotes high degree/high betweenness, high degree/low betweenness, low degree/high betweenness and low degree/low betweenness, respectively.
Note 3:	Red highlights and bold desigante statistically significant values
Note:4	ND denotes that Hypergeometric analyses can't be performed since degree, betweenness and eigenvector values are lower the desiganted threshold
Note 5:	< means value lower than the desiganted value e.g. < 25 means any node with degree less than 25
Note 6:	>= means value equal and/or higher than designated value e.g. >=25 means any node with 25 degree or higher than 25 degree including the next upper class that have degree more than 50.

## Sheet: Sheet4
Sheet 4: Target discovery rate for different network centrality measures
Hub50 and Betweenness 0.025
	Total	Targets	Non target	Percent of the effector targets in AI-1MAIN	Percent of the effector targets within this sub group	p value	level of significance
HDHB	11	10	1	0.0645161	90.9	3.54075e-12	***
HDLB	4	4	0	0.0258065	100	1.10799e-05	***
LDHB	3	2	1	0.0129032	66.66	0.00972164	**
LDLB	2643	139	2504	0.896774	5.25	1	n.s
Hub25 and Betweenness 0.01
	Total	Targets	Non target	Percent of the effector targets in AI-1MAIN	Percent of the effector targets within this sub group	p value	level of significance
HDHB	41	29	12	0.187097	70.73	4.90723e-28	***
HDLB	17	13	4	0.083871	76.47	1.0533e-13	***
LDHB	11	2	9	0.0129032	18.18	0.131259	n.s
LDLB	2592	111	2481	0.716129	4.28	1	n.s
Eigenvector at two cut-off values (0.1 and 0.01)
	Total	Targets	Non target	Percent of the effector targets in AI-1MAIN	Percent of the effector targets within this sub group	p value	level of significance
High Eigenvector (0.1)	7	7	0	0.0451613	100	1.99349e-09	***
High Eigenvector (0.01)	358	13	345	0.083871	3.63128	0.98329	n.s
Weighted k-shell decomposition
	Total	Targets	Non target	Percent of the effector targets in AI-1MAIN	Percent of the effector targets within this sub group	p value
Internal layers of nodes	75	51	24	0.329032	68	3.01473e-50	***
Note 1:	HDHB, HDLB, LDHB and LDLB denotes high degree/high betweenness, high degree/low betweenness, low degree/high betweenness and low degree/low betweenness, respectively.
Note 2:	n.s. denotes not significant
Note 3:	Percent of effector targets are highlighted in grey

## Sheet: Sheet5
Sheet 5: Hypergeometric analyses to investigate the enrichment of diverse phenotypic groups in internal and Peripheral layers of AI-1MAIN, degree-preserving random network and non degree-preserving random network.
	Hypergeometric analyses in AI-1MAIN				Hypergeometric analyses in degree-preserving random network				Hypergeometric analyses in non degree-preserving random network
	Effector targets vs. non targets				Effector targets vs. non targets				Effector targets vs. non targets
		Internal layers AI-1MAIN proteins	Peripheral layers AI-1MAIN proteins			Internal layers random network proteins	Peripheral layers random network proteins			Internal layers random network proteins	Peripheral layers random network proteins
	Effector targets	2.61306e-48	1		Effector targets	0.86602	0.205584		Effector targets	0.85133	0.45049
	Non targets	1	1		Non targets	0.205584	0.86602		Non targets	0.45049	0.85133
	Five phenotypic groups				Five phenotypic groups				Five phenotypic groups
		Internal layers AI-1MAIN proteins	Peripheral layers AI-1MAIN proteins			Internal layers random network proteins	Peripheral layers random network proteins			Internal layers random network proteins	Peripheral layers random network proteins
	ESN	0.984682	0.51		ESN	0.84	0.31		ESN	0.28	0.96
	MRP	0.494895	0.37		MRP	0.18	0.86		MRP	0.93	0.04
	CLB	0.874829	0.43		CLB	0.44	0.66		CLB	0.57	0.84
	CND	0.05	0.92		CND	0.9	0.12		CND	0.26	0.84
	NPH	0.703624	0.99		NPH	0.39	0.88		NPH	0.68	0.47
	Immune-related phenotypes vs. No Immune-related phenotypes				Immune-related phenotypes vs. No Immune-related phenotypes				Immune-related phenotypes vs. No Immune-related phenotypes
		Internal layers AI-1MAIN proteins	Peripheral layers AI-1MAIN proteins			Internal layers random network proteins	Peripheral layers random network proteins			Internal layers random network proteins	Peripheral layers random network proteins
	Immune-related phenotypes	2.54508e-06	0.985275		Immune-related phenotypes	0.925655	0.0007		Immune-related phenotypes	1	0.00127
	No Immune-related phenotypes	1	0.0347942		No Immune-related phenotypes	0.22974	0.999874		No Immune-related phenotypes	0.491935	0.999804
Note 1:	ESN: essential, MRP: morphological, CLB: cellular-biochemical, CND: conditional and NPH: no phenotypes.
Note 2:	Red highlights and bold desigante statistically significant values
