# Supplementary material for: Network biology discovers pathogen contact points in host protein-protein interactomes
Source: Nat Commun. 2018 Jun 13;9:2312. doi: 10.1038/s41467-018-04632-8 (PMC5998135; doi:10.1038/s41467-018-04632-8)
Supplement: Supplementary file 5 — Supplementary Data 3 [file 41467_2018_4632_MOESM5_ESM.xlsx]

## Sheet: Supplementary Data 3
Supplementary Data 3	Distribution of nodes within internal and peripheral layers in AI-1MAIN and CSI
Sr. No.	Title	Total shells (layers)	Internal layers	Peripheral layers
Sheet 1	Internal and Internal or peripheral layers in AI-1MAIN	203	67	136
Sheet 2	Internal and Internal or peripheral layers in CSI	72	24	48

## Sheet: AI-1MAIN layers
Gene_Name	Core_Number	Internal or peripheral layers
AT2G26740	203	Peripheral layer
AT3G51000	203	Peripheral layer
AT1G07890	203	Peripheral layer
AT4G19360	203	Peripheral layer
AT3G14415	203	Peripheral layer
AT2G13360	203	Peripheral layer
AT3G19640	203	Peripheral layer
AT1G70780	203	Peripheral layer
AT5G48930	203	Peripheral layer
AT5G14700	203	Peripheral layer
AT4G14040	203	Peripheral layer
AT5G10850	203	Peripheral layer
AT1G14510	203	Peripheral layer
AT3G11200	203	Peripheral layer
AT1G48470	203	Peripheral layer
AT5G37600	203	Peripheral layer
AT5G58800	203	Peripheral layer
AT4G27270	203	Peripheral layer
AT1G26910	203	Peripheral layer
AT1G71840	203	Peripheral layer
AT3G01340	203	Peripheral layer
AT3G16230	203	Peripheral layer
AT2G43640	203	Peripheral layer
AT3G49100	203	Peripheral layer
AT3G01500	203	Peripheral layer
AT5G67480	203	Peripheral layer
AT2G17540	203	Peripheral layer
AT1G49950	203	Peripheral layer
AT1G05020	203	Peripheral layer
AT2G15270	203	Peripheral layer
AT4G09340	203	Peripheral layer
AT1G61150	203	Peripheral layer
AT5G49990	203	Peripheral layer
AT4G08570	203	Peripheral layer
AT4G35860	203	Peripheral layer
AT2G36840	203	Peripheral layer
AT2G47590	203	Peripheral layer
AT5G57170	203	Peripheral layer
AT5G39730	203	Peripheral layer
AT5G50130	203	Peripheral layer
AT3G12280	203	Peripheral layer
AT3G08880	203	Peripheral layer
AT2G04800	203	Peripheral layer
AT1G07160	203	Peripheral layer
AT5G16510	203	Peripheral layer
AT5G15650	203	Peripheral layer
AT1G78570	203	Peripheral layer
AT1G63000	203	Peripheral layer
AT4G13020	203	Peripheral layer
AT2G46900	203	Peripheral layer
AT3G02470	203	Peripheral layer
AT3G08710	203	Peripheral layer
AT2G48120	203	Peripheral layer
AT2G21385	203	Peripheral layer
AT3G51660	203	Peripheral layer
AT5G64160	203	Peripheral layer
AT5G58290	203	Peripheral layer
AT2G03430	203	Peripheral layer
AT5G62630	203	Peripheral layer
AT4G19840	203	Peripheral layer
AT5G66280	203	Peripheral layer
AT2G30520	203	Peripheral layer
AT1G14960	203	Peripheral layer
AT1G54840	203	Peripheral layer
AT5G64610	203	Peripheral layer
AT1G79020	203	Peripheral layer
AT4G04320	203	Peripheral layer
AT2G44620	203	Peripheral layer
AT5G58310	203	Peripheral layer
AT2G23580	203	Peripheral layer
AT1G57720	203	Peripheral layer
AT2G18110	203	Peripheral layer
AT5G14200	203	Peripheral layer
AT1G80560	203	Peripheral layer
AT5G23220	203	Peripheral layer
AT5G23230	203	Peripheral layer
AT1G32100	203	Peripheral layer
AT5G47435	203	Peripheral layer
AT4G13180	203	Peripheral layer
AT3G04000	203	Peripheral layer
AT1G65150	203	Peripheral layer
AT1G20850	203	Peripheral layer
AT5G61865	203	Peripheral layer
AT4G15802	203	Peripheral layer
AT5G25570	203	Peripheral layer
AT1G64590	203	Peripheral layer
AT2G20580	203	Peripheral layer
AT3G02540	203	Peripheral layer
AT3G59300	203	Peripheral layer
AT1G19740	203	Peripheral layer
AT3G46320	203	Peripheral layer
AT5G38110	203	Peripheral layer
AT5G62950	203	Peripheral layer
AT1G06790	203	Peripheral layer
AT3G11630	203	Peripheral layer
AT5G06290	203	Peripheral layer
AT3G06810	203	Peripheral layer
AT5G46030	203	Peripheral layer
AT4G38550	203	Peripheral layer
AT5G44070	203	Peripheral layer
AT1G76540	203	Peripheral layer
AT2G27960	203	Peripheral layer
AT1G25220	203	Peripheral layer
AT5G59010	203	Peripheral layer
AT1G30480	203	Peripheral layer
AT5G25060	203	Peripheral layer
AT3G53890	203	Peripheral layer
AT1G72370	203	Peripheral layer
AT5G20810	203	Peripheral layer
AT5G03300	203	Peripheral layer
AT4G18040	203	Peripheral layer
AT4G01580	203	Peripheral layer
AT3G27740	203	Peripheral layer
AT1G29900	203	Peripheral layer
AT1G77550	203	Peripheral layer
AT1G07930	203	Peripheral layer
AT5G39320	203	Peripheral layer
AT1G26570	203	Peripheral layer
AT2G22240	203	Peripheral layer
AT4G39800	203	Peripheral layer
AT1G07140	203	Peripheral layer
AT5G55190	203	Peripheral layer
AT5G56760	203	Peripheral layer
AT4G19170	203	Peripheral layer
AT4G35905	203	Peripheral layer
AT1G22800	203	Peripheral layer
AT4G01060	203	Peripheral layer
AT4G23670	203	Peripheral layer
AT1G52100	203	Peripheral layer
AT5G01210	203	Peripheral layer
AT4G14440	203	Peripheral layer
AT4G14430	203	Peripheral layer
AT2G15620	203	Peripheral layer
AT1G63940	203	Peripheral layer
AT2G23600	202	Peripheral layer
AT3G50440	202	Peripheral layer
AT5G10300	202	Peripheral layer
AT2G02470	202	Peripheral layer
AT3G27050	202	Peripheral layer
AT3G53870	202	Peripheral layer
AT2G21590	202	Peripheral layer
AT1G07010	202	Peripheral layer
AT3G27430	202	Peripheral layer
AT5G40580	202	Peripheral layer
AT5G65660	202	Peripheral layer
AT4G27280	202	Peripheral layer
AT2G38750	202	Peripheral layer
AT3G52910	202	Peripheral layer
AT4G34710	202	Peripheral layer
AT5G43690	202	Peripheral layer
AT5G14640	202	Peripheral layer
AT2G39090	202	Peripheral layer
AT1G21000	202	Peripheral layer
AT3G58730	202	Peripheral layer
AT3G59050	202	Peripheral layer
AT3G11530	202	Peripheral layer
AT3G18190	202	Peripheral layer
AT5G40590	202	Peripheral layer
AT4G25100	202	Peripheral layer
AT3G54290	202	Peripheral layer
AT3G26000	202	Peripheral layer
AT1G03360	202	Peripheral layer
AT3G61620	202	Peripheral layer
AT1G32410	202	Peripheral layer
AT1G58330	202	Peripheral layer
AT3G07800	202	Peripheral layer
AT2G42780	202	Peripheral layer
AT1G02090	202	Peripheral layer
AT4G03520	202	Peripheral layer
AT1G11440	202	Peripheral layer
AT2G01530	202	Peripheral layer
AT3G62250	202	Peripheral layer
AT2G47110	202	Peripheral layer
AT2G30110	202	Peripheral layer
AT5G48810	202	Peripheral layer
AT5G58030	202	Peripheral layer
AT3G63080	202	Peripheral layer
AT1G68300	202	Peripheral layer
AT5G41210	202	Peripheral layer
AT5G19950	202	Peripheral layer
AT5G23940	202	Peripheral layer
AT1G21690	202	Peripheral layer
AT4G35850	202	Peripheral layer
AT1G01090	202	Peripheral layer
AT4G11260	202	Peripheral layer
AT5G16070	202	Peripheral layer
AT5G55120	202	Peripheral layer
AT4G09830	202	Peripheral layer
AT1G09230	202	Peripheral layer
AT4G26440	202	Peripheral layer
AT5G03540	202	Peripheral layer
AT5G35360	202	Peripheral layer
AT1G19040	202	Peripheral layer
AT5G64550	202	Peripheral layer
AT4G14710	202	Peripheral layer
AT2G31610	202	Peripheral layer
AT5G38550	202	Peripheral layer
AT1G18610	202	Peripheral layer
AT5G26870	202	Peripheral layer
AT5G65540	202	Peripheral layer
AT4G34340	202	Peripheral layer
AT5G49450	202	Peripheral layer
AT1G66680	202	Peripheral layer
AT3G25800	202	Peripheral layer
AT2G27940	202	Peripheral layer
AT1G59900	202	Peripheral layer
AT3G50560	202	Peripheral layer
AT5G58620	202	Peripheral layer
AT3G07170	202	Peripheral layer
AT1G64630	202	Peripheral layer
AT2G41840	202	Peripheral layer
AT2G43750	202	Peripheral layer
AT1G12780	202	Peripheral layer
AT4G10960	202	Peripheral layer
AT2G43970	202	Peripheral layer
AT1G64520	202	Peripheral layer
AT5G27840	202	Peripheral layer
AT2G13570	202	Peripheral layer
AT5G38380	202	Peripheral layer
AT5G06160	202	Peripheral layer
AT5G07300	202	Peripheral layer
AT4G26850	202	Peripheral layer
AT4G03290	202	Peripheral layer
AT4G04640	202	Peripheral layer
AT2G23050	202	Peripheral layer
AT5G23750	202	Peripheral layer
AT5G47700	202	Peripheral layer
AT5G02270	202	Peripheral layer
AT2G38860	202	Peripheral layer
AT3G05250	202	Peripheral layer
AT4G02570	202	Peripheral layer
AT4G21160	202	Peripheral layer
AT5G43960	202	Peripheral layer
AT5G61900	202	Peripheral layer
AT5G03290	202	Peripheral layer
AT5G22570	202	Peripheral layer
AT2G40330	202	Peripheral layer
AT2G26560	202	Peripheral layer
AT5G58240	202	Peripheral layer
AT4G30450	202	Peripheral layer
AT5G09540	202	Peripheral layer
AT5G10920	202	Peripheral layer
AT5G23880	202	Peripheral layer
AT2G42810	202	Peripheral layer
AT3G19960	202	Peripheral layer
AT1G55290	202	Peripheral layer
AT5G13310	202	Peripheral layer
AT1G62560	202	Peripheral layer
AT1G45000	202	Peripheral layer
AT3G12530	202	Peripheral layer
AT5G43750	202	Peripheral layer
AT1G79610	202	Peripheral layer
AT5G47420	202	Peripheral layer
AT5G28150	202	Peripheral layer
AT2G20900	202	Peripheral layer
AT1G02920	202	Peripheral layer
AT3G56490	202	Peripheral layer
AT3G60910	202	Peripheral layer
AT2G36250	202	Peripheral layer
AT3G20310	202	Peripheral layer
AT1G53910	202	Peripheral layer
AT4G32450	202	Peripheral layer
AT2G19900	202	Peripheral layer
AT4G33030	202	Peripheral layer
AT1G58983	202	Peripheral layer
AT4G33945	202	Peripheral layer
AT3G21200	202	Peripheral layer
AT3G06030	202	Peripheral layer
AT5G51780	202	Peripheral layer
AT5G18400	202	Peripheral layer
AT5G64920	202	Peripheral layer
AT5G17290	202	Peripheral layer
AT4G27450	202	Peripheral layer
AT5G50370	202	Peripheral layer
AT1G50170	202	Peripheral layer
AT2G26290	202	Peripheral layer
AT4G19050	202	Peripheral layer
AT4G21560	202	Peripheral layer
AT3G23910	202	Peripheral layer
AT5G03690	202	Peripheral layer
AT5G20010	202	Peripheral layer
AT1G71820	202	Peripheral layer
AT3G18130	202	Peripheral layer
AT5G43400	202	Peripheral layer
AT5G10110	202	Peripheral layer
AT5G55690	202	Peripheral layer
AT5G19910	202	Peripheral layer
AT2G19760	202	Peripheral layer
AT5G52200	202	Peripheral layer
AT1G09760	202	Peripheral layer
AT4G17785	202	Peripheral layer
AT4G28910	202	Peripheral layer
AT3G21400	202	Peripheral layer
AT4G23570	202	Peripheral layer
AT2G41900	202	Peripheral layer
AT1G34770	202	Peripheral layer
AT3G14100	202	Peripheral layer
AT5G64560	202	Peripheral layer
AT2G20820	202	Peripheral layer
AT1G47200	202	Peripheral layer
AT4G26080	202	Peripheral layer
AT3G62800	202	Peripheral layer
AT3G04940	202	Peripheral layer
AT5G44040	202	Peripheral layer
AT1G31460	202	Peripheral layer
AT5G66000	202	Peripheral layer
AT5G09650	202	Peripheral layer
AT2G32450	202	Peripheral layer
AT1G72710	202	Peripheral layer
AT5G24860	202	Peripheral layer
AT5G17410	202	Peripheral layer
AT1G19700	202	Peripheral layer
AT1G27360	202	Peripheral layer
AT3G53670	202	Peripheral layer
AT5G28020	202	Peripheral layer
AT1G05680	202	Peripheral layer
AT4G27350	202	Peripheral layer
AT5G54810	202	Peripheral layer
AT3G20620	201	Peripheral layer
AT5G12320	201	Peripheral layer
AT1G31320	201	Peripheral layer
AT4G27410	201	Peripheral layer
AT3G06190	201	Peripheral layer
AT5G14740	201	Peripheral layer
AT2G05840	201	Peripheral layer
AT5G61150	201	Peripheral layer
AT5G27490	201	Peripheral layer
AT2G17770	201	Peripheral layer
AT2G45810	201	Peripheral layer
AT3G12830	201	Peripheral layer
AT2G44360	201	Peripheral layer
AT1G15350	201	Peripheral layer
AT3G16950	201	Peripheral layer
AT1G36980	201	Peripheral layer
AT5G20890	201	Peripheral layer
AT3G07750	201	Peripheral layer
AT2G31790	201	Peripheral layer
AT5G53160	201	Peripheral layer
AT3G55605	201	Peripheral layer
AT1G18640	201	Peripheral layer
AT5G45890	201	Peripheral layer
AT5G44160	201	Peripheral layer
AT1G80150	201	Peripheral layer
AT1G60660	201	Peripheral layer
AT3G49530	201	Peripheral layer
AT5G18110	201	Peripheral layer
AT1G72730	201	Peripheral layer
AT2G15430	201	Peripheral layer
AT3G19290	201	Peripheral layer
AT3G02885	201	Peripheral layer
AT1G09100	201	Peripheral layer
AT2G41970	201	Peripheral layer
AT5G50850	201	Peripheral layer
AT4G37460	201	Peripheral layer
AT2G27480	201	Peripheral layer
AT4G39940	201	Peripheral layer
AT2G02710	201	Peripheral layer
AT5G17990	201	Peripheral layer
AT1G73030	201	Peripheral layer
AT2G40930	201	Peripheral layer
AT4G20400	201	Peripheral layer
AT1G16010	201	Peripheral layer
AT1G78070	201	Peripheral layer
AT5G04760	201	Peripheral layer
AT3G62260	201	Peripheral layer
AT1G02930	201	Peripheral layer
AT1G07440	201	Peripheral layer
AT2G35470	201	Peripheral layer
AT1G76110	201	Peripheral layer
AT5G19430	201	Peripheral layer
AT3G12510	201	Peripheral layer
AT5G06410	201	Peripheral layer
AT3G04710	201	Peripheral layer
AT1G15280	201	Peripheral layer
AT5G41560	201	Peripheral layer
AT1G30475	201	Peripheral layer
AT5G40190	201	Peripheral layer
AT4G24540	201	Peripheral layer
AT3G15180	201	Peripheral layer
AT3G50780	201	Peripheral layer
AT5G44520	201	Peripheral layer
AT4G02220	201	Peripheral layer
AT4G23920	201	Peripheral layer
AT5G19680	201	Peripheral layer
AT4G26530	201	Peripheral layer
AT1G23750	201	Peripheral layer
AT1G75690	201	Peripheral layer
AT3G61190	201	Peripheral layer
AT5G03990	201	Peripheral layer
AT1G59610	201	Peripheral layer
AT1G10360	201	Peripheral layer
AT4G16100	201	Peripheral layer
AT2G40010	201	Peripheral layer
AT5G44110	201	Peripheral layer
AT1G35160	201	Peripheral layer
AT5G06570	201	Peripheral layer
AT4G28150	201	Peripheral layer
AT5G57050	201	Peripheral layer
AT5G05440	201	Peripheral layer
AT3G63060	201	Peripheral layer
AT1G73100	201	Peripheral layer
AT3G19550	201	Peripheral layer
AT1G73210	201	Peripheral layer
AT5G56350	201	Peripheral layer
AT2G41120	201	Peripheral layer
AT2G22810	201	Peripheral layer
AT1G17090	201	Peripheral layer
AT1G20640	201	Peripheral layer
AT3G19360	201	Peripheral layer
AT5G13220	201	Peripheral layer
AT4G11240	201	Peripheral layer
AT4G03020	201	Peripheral layer
AT2G47130	201	Peripheral layer
AT3G29770	201	Peripheral layer
AT2G21230	201	Peripheral layer
AT1G65620	201	Peripheral layer
AT1G80190	201	Peripheral layer
AT5G04990	201	Peripheral layer
AT2G32700	201	Peripheral layer
AT3G11850	201	Peripheral layer
AT5G18030	201	Peripheral layer
AT5G18010	201	Peripheral layer
AT1G66430	201	Peripheral layer
AT3G52750	201	Peripheral layer
AT2G47060	201	Peripheral layer
AT2G44040	201	Peripheral layer
AT4G35950	201	Peripheral layer
AT1G24310	201	Peripheral layer
AT3G52890	201	Peripheral layer
AT4G34660	201	Peripheral layer
AT4G39100	201	Peripheral layer
AT1G26480	201	Peripheral layer
AT5G15160	201	Peripheral layer
AT4G03420	201	Peripheral layer
AT2G21650	201	Peripheral layer
AT1G55880	201	Peripheral layer
AT3G05580	201	Peripheral layer
AT5G15170	201	Peripheral layer
AT2G47260	201	Peripheral layer
AT4G02820	201	Peripheral layer
AT1G63130	201	Peripheral layer
AT1G19570	201	Peripheral layer
AT1G55490	201	Peripheral layer
AT1G74760	201	Peripheral layer
AT2G15310	201	Peripheral layer
AT2G41430	201	Peripheral layer
AT1G07430	201	Peripheral layer
AT2G29380	201	Peripheral layer
AT5G19480	201	Peripheral layer
AT5G14600	201	Peripheral layer
AT5G18100	201	Peripheral layer
AT3G15450	201	Peripheral layer
AT1G03680	201	Peripheral layer
AT2G36830	201	Peripheral layer
AT4G33510	201	Peripheral layer
AT1G15810	201	Peripheral layer
AT5G17420	201	Peripheral layer
AT3G54880	201	Peripheral layer
AT1G17420	201	Peripheral layer
AT1G24510	201	Peripheral layer
AT1G01100	201	Peripheral layer
AT1G64530	201	Peripheral layer
AT2G17150	201	Peripheral layer
AT4G24700	201	Peripheral layer
AT1G08830	200	Peripheral layer
AT5G50010	200	Peripheral layer
AT2G47880	200	Peripheral layer
AT4G33040	200	Peripheral layer
AT2G24400	200	Peripheral layer
AT2G42910	200	Peripheral layer
AT1G77440	200	Peripheral layer
AT2G36410	200	Peripheral layer
AT2G25280	200	Peripheral layer
AT4G36570	200	Peripheral layer
AT4G00570	200	Peripheral layer
AT3G21140	200	Peripheral layer
AT3G14780	200	Peripheral layer
AT1G58110	200	Peripheral layer
AT4G10500	200	Peripheral layer
AT1G57790	200	Peripheral layer
AT2G35155	200	Peripheral layer
AT2G22230	200	Peripheral layer
AT1G49140	200	Peripheral layer
AT5G10500	200	Peripheral layer
AT2G38560	200	Peripheral layer
AT1G21010	200	Peripheral layer
AT4G29510	200	Peripheral layer
AT2G39800	200	Peripheral layer
AT1G76600	200	Peripheral layer
AT5G52750	200	Peripheral layer
AT1G21280	200	Peripheral layer
AT5G22120	200	Peripheral layer
AT4G27440	200	Peripheral layer
AT4G10800	200	Peripheral layer
AT5G50870	200	Peripheral layer
AT5G17840	200	Peripheral layer
AT1G19525	200	Peripheral layer
AT1G50280	200	Peripheral layer
AT1G14950	200	Peripheral layer
AT1G04290	200	Peripheral layer
AT1G60420	200	Peripheral layer
AT1G79750	200	Peripheral layer
AT1G79420	200	Peripheral layer
AT1G63800	200	Peripheral layer
AT5G41340	200	Peripheral layer
AT3G57050	200	Peripheral layer
AT1G27020	200	Peripheral layer
AT1G14620	200	Peripheral layer
AT5G57360	200	Peripheral layer
AT3G12470	200	Peripheral layer
AT5G41700	200	Peripheral layer
AT3G01410	200	Peripheral layer
AT1G21140	200	Peripheral layer
AT3G52930	200	Peripheral layer
AT5G09800	200	Peripheral layer
AT2G36580	200	Peripheral layer
AT3G19540	200	Peripheral layer
AT2G06050	200	Peripheral layer
AT4G09960	200	Peripheral layer
AT5G52040	200	Peripheral layer
AT4G27900	200	Peripheral layer
AT4G38900	200	Peripheral layer
AT5G15210	200	Peripheral layer
AT5G65410	200	Peripheral layer
AT2G44050	200	Peripheral layer
AT2G34750	200	Peripheral layer
AT5G53950	200	Peripheral layer
AT3G27100	200	Peripheral layer
AT5G25390	200	Peripheral layer
AT2G24580	200	Peripheral layer
AT3G55840	200	Peripheral layer
AT3G53540	200	Peripheral layer
AT1G73870	200	Peripheral layer
AT2G41020	200	Peripheral layer
AT3G49260	200	Peripheral layer
AT4G03400	200	Peripheral layer
AT5G38895	200	Peripheral layer
AT5G52530	200	Peripheral layer
AT5G02780	200	Peripheral layer
AT1G54830	200	Peripheral layer
AT1G07980	200	Peripheral layer
AT3G05530	200	Peripheral layer
AT4G26810	200	Peripheral layer
AT5G47520	200	Peripheral layer
AT3G47120	200	Peripheral layer
AT1G23260	200	Peripheral layer
AT3G09710	200	Peripheral layer
AT2G33150	200	Peripheral layer
AT3G01920	200	Peripheral layer
AT2G04030	200	Peripheral layer
AT5G59880	200	Peripheral layer
AT1G01200	200	Peripheral layer
AT3G29310	200	Peripheral layer
AT4G28830	200	Peripheral layer
AT1G01800	200	Peripheral layer
AT1G02410	200	Peripheral layer
AT2G47620	200	Peripheral layer
AT3G15710	200	Peripheral layer
AT5G24680	200	Peripheral layer
AT2G24030	200	Peripheral layer
AT5G57630	200	Peripheral layer
AT3G07410	200	Peripheral layer
AT5G26751	200	Peripheral layer
AT1G72830	200	Peripheral layer
AT3G12480	200	Peripheral layer
AT2G30330	199	Peripheral layer
AT4G03510	199	Peripheral layer
AT1G09500	199	Peripheral layer
AT3G56710	199	Peripheral layer
AT2G02090	199	Peripheral layer
AT3G13740	199	Peripheral layer
AT1G27030	199	Peripheral layer
AT5G47860	199	Peripheral layer
AT3G21720	199	Peripheral layer
AT5G15090	199	Peripheral layer
AT1G13990	199	Peripheral layer
AT5G22620	199	Peripheral layer
AT2G34970	199	Peripheral layer
AT4G38150	199	Peripheral layer
AT4G27780	199	Peripheral layer
AT3G17410	199	Peripheral layer
AT4G20440	199	Peripheral layer
AT5G35620	199	Peripheral layer
AT1G67530	199	Peripheral layer
AT3G58450	199	Peripheral layer
AT5G43320	199	Peripheral layer
AT3G27290	199	Peripheral layer
AT3G03960	199	Peripheral layer
AT5G21274	199	Peripheral layer
AT3G59220	199	Peripheral layer
AT2G07738	199	Peripheral layer
AT1G01500	199	Peripheral layer
AT5G43830	199	Peripheral layer
AT4G21990	199	Peripheral layer
AT3G26020	199	Peripheral layer
AT5G61530	199	Peripheral layer
AT1G55740	199	Peripheral layer
AT1G74910	199	Peripheral layer
AT2G39770	199	Peripheral layer
AT2G04650	199	Peripheral layer
AT4G34230	199	Peripheral layer
AT1G61690	199	Peripheral layer
AT1G74560	199	Peripheral layer
AT1G18800	199	Peripheral layer
AT1G72360	199	Peripheral layer
AT2G16370	199	Peripheral layer
AT1G68490	199	Peripheral layer
AT3G27090	199	Peripheral layer
AT1G01640	199	Peripheral layer
AT4G02840	199	Peripheral layer
AT3G03030	199	Peripheral layer
AT2G23310	199	Peripheral layer
AT2G04230	199	Peripheral layer
AT5G25080	199	Peripheral layer
AT1G79130	199	Peripheral layer
AT5G41570	199	Peripheral layer
AT2G40060	199	Peripheral layer
AT3G07210	199	Peripheral layer
AT2G35160	199	Peripheral layer
AT1G17650	199	Peripheral layer
AT2G28240	199	Peripheral layer
AT5G46780	199	Peripheral layer
AT1G51980	199	Peripheral layer
AT3G02380	199	Peripheral layer
AT4G14270	199	Peripheral layer
AT2G33550	199	Peripheral layer
AT2G31370	199	Peripheral layer
AT3G11930	199	Peripheral layer
AT2G37220	199	Peripheral layer
AT3G54960	199	Peripheral layer
AT4G28880	199	Peripheral layer
AT1G20780	199	Peripheral layer
AT3G51280	199	Peripheral layer
AT1G80780	199	Peripheral layer
AT1G15920	199	Peripheral layer
AT3G18680	199	Peripheral layer
AT1G29800	199	Peripheral layer
AT5G24930	199	Peripheral layer
AT3G13224	199	Peripheral layer
AT2G18300	199	Peripheral layer
AT4G24100	199	Peripheral layer
AT5G48560	199	Peripheral layer
AT1G69170	199	Peripheral layer
AT4G29810	199	Peripheral layer
AT5G45900	199	Peripheral layer
AT5G57010	199	Peripheral layer
AT1G74690	199	Peripheral layer
AT4G37150	198	Peripheral layer
AT5G27690	198	Peripheral layer
AT2G47580	198	Peripheral layer
AT4G24050	198	Peripheral layer
AT3G02090	198	Peripheral layer
AT1G80050	198	Peripheral layer
AT1G27450	198	Peripheral layer
AT4G38770	198	Peripheral layer
AT1G72630	198	Peripheral layer
AT3G56220	198	Peripheral layer
AT5G23310	198	Peripheral layer
AT2G24090	198	Peripheral layer
AT5G13720	198	Peripheral layer
AT3G60300	198	Peripheral layer
AT1G06290	198	Peripheral layer
AT3G14010	198	Peripheral layer
AT4G28270	198	Peripheral layer
AT5G04840	198	Peripheral layer
AT1G53020	198	Peripheral layer
AT1G78340	198	Peripheral layer
AT2G33520	198	Peripheral layer
AT1G10530	198	Peripheral layer
AT5G57840	198	Peripheral layer
AT3G14420	198	Peripheral layer
AT3G01910	198	Peripheral layer
AT3G17205	198	Peripheral layer
AT1G56250	198	Peripheral layer
AT5G02470	198	Peripheral layer
AT1G72050	198	Peripheral layer
AT1G37130	198	Peripheral layer
AT1G70340	198	Peripheral layer
AT4G31720	198	Peripheral layer
AT5G53180	198	Peripheral layer
AT4G34120	198	Peripheral layer
AT5G40440	198	Peripheral layer
AT1G02870	198	Peripheral layer
AT2G25980	198	Peripheral layer
AT4G27090	198	Peripheral layer
AT1G32540	198	Peripheral layer
AT5G54390	198	Peripheral layer
AT2G29330	198	Peripheral layer
AT3G07090	198	Peripheral layer
AT4G28110	198	Peripheral layer
AT1G69120	198	Peripheral layer
AT2G27770	198	Peripheral layer
AT2G20450	198	Peripheral layer
AT1G17440	198	Peripheral layer
AT4G35260	198	Peripheral layer
AT1G23100	198	Peripheral layer
AT3G47600	198	Peripheral layer
AT3G12620	198	Peripheral layer
AT2G39930	198	Peripheral layer
AT1G16060	198	Peripheral layer
AT3G49180	198	Peripheral layer
AT5G26720	198	Peripheral layer
AT1G30880	198	Peripheral layer
AT1G27690	198	Peripheral layer
AT4G33950	198	Peripheral layer
AT4G35470	198	Peripheral layer
AT5G39660	198	Peripheral layer
AT4G26000	198	Peripheral layer
AT5G25220	198	Peripheral layer
AT4G30940	198	Peripheral layer
AT3G11830	198	Peripheral layer
AT1G18150	198	Peripheral layer
AT5G19010	198	Peripheral layer
AT5G25070	198	Peripheral layer
AT4G18440	198	Peripheral layer
AT5G21160	198	Peripheral layer
AT5G11160	198	Peripheral layer
AT4G22570	198	Peripheral layer
AT1G48630	198	Peripheral layer
AT1G48450	198	Peripheral layer
AT3G26420	197	Peripheral layer
AT5G66770	197	Peripheral layer
AT5G48300	197	Peripheral layer
AT5G63790	197	Peripheral layer
AT1G75110	197	Peripheral layer
AT1G35210	197	Peripheral layer
AT3G43590	197	Peripheral layer
AT3G07270	197	Peripheral layer
AT5G17810	197	Peripheral layer
AT4G03120	197	Peripheral layer
AT1G28120	197	Peripheral layer
AT4G26430	197	Peripheral layer
AT5G15600	197	Peripheral layer
AT4G34720	197	Peripheral layer
AT1G01520	197	Peripheral layer
AT3G29090	197	Peripheral layer
AT3G60660	197	Peripheral layer
AT1G80040	197	Peripheral layer
AT2G45000	197	Peripheral layer
AT3G63460	197	Peripheral layer
AT3G01400	197	Peripheral layer
AT4G35780	197	Peripheral layer
AT3G17310	197	Peripheral layer
AT3G52340	197	Peripheral layer
AT3G22220	197	Peripheral layer
AT1G17180	197	Peripheral layer
AT5G40660	197	Peripheral layer
AT1G29980	197	Peripheral layer
AT4G22910	197	Peripheral layer
AT3G05420	197	Peripheral layer
AT1G79390	197	Peripheral layer
AT3G13350	197	Peripheral layer
AT4G17760	197	Peripheral layer
AT3G58740	197	Peripheral layer
AT3G53750	197	Peripheral layer
AT4G32175	197	Peripheral layer
AT2G37190	197	Peripheral layer
AT1G72770	197	Peripheral layer
AT1G33040	197	Peripheral layer
AT1G48520	197	Peripheral layer
AT3G11150	197	Peripheral layer
AT5G26660	197	Peripheral layer
AT5G05170	197	Peripheral layer
AT1G35580	197	Peripheral layer
AT2G26210	197	Peripheral layer
AT1G55270	197	Peripheral layer
AT1G23290	197	Peripheral layer
AT4G26270	197	Peripheral layer
AT2G29360	197	Peripheral layer
AT5G01970	197	Peripheral layer
AT3G19510	197	Peripheral layer
AT5G45110	197	Peripheral layer
AT4G02425	197	Peripheral layer
AT5G14140	197	Peripheral layer
AT1G20630	197	Peripheral layer
AT3G48210	197	Peripheral layer
AT4G13850	197	Peripheral layer
AT2G31955	197	Peripheral layer
AT5G52970	197	Peripheral layer
AT3G15090	197	Peripheral layer
AT5G04430	197	Peripheral layer
AT3G56900	197	Peripheral layer
AT3G26340	197	Peripheral layer
AT1G79470	196	Peripheral layer
AT1G63480	196	Peripheral layer
AT2G04550	196	Peripheral layer
AT5G39250	196	Peripheral layer
AT3G44460	196	Peripheral layer
AT3G44590	196	Peripheral layer
AT5G43380	196	Peripheral layer
AT3G48690	196	Peripheral layer
AT4G14840	196	Peripheral layer
AT2G41060	196	Peripheral layer
AT3G56860	196	Peripheral layer
AT4G01400	196	Peripheral layer
AT3G03950	196	Peripheral layer
AT5G67580	196	Peripheral layer
AT1G07740	196	Peripheral layer
AT1G30270	196	Peripheral layer
AT1G68450	196	Peripheral layer
AT5G64850	196	Peripheral layer
AT4G25320	196	Peripheral layer
AT3G50960	196	Peripheral layer
AT4G28440	196	Peripheral layer
AT1G15370	196	Peripheral layer
AT3G54220	196	Peripheral layer
AT3G15430	196	Peripheral layer
AT3G53320	196	Peripheral layer
AT3G29320	196	Peripheral layer
AT5G40690	196	Peripheral layer
AT3G24520	196	Peripheral layer
AT1G58470	196	Peripheral layer
AT2G35900	196	Peripheral layer
AT4G03280	196	Peripheral layer
AT4G09010	196	Peripheral layer
AT1G68050	196	Peripheral layer
AT1G80840	196	Peripheral layer
AT5G06060	196	Peripheral layer
AT4G04770	196	Peripheral layer
AT1G52220	196	Peripheral layer
AT1G12310	196	Peripheral layer
AT3G07120	196	Peripheral layer
AT2G38660	196	Peripheral layer
AT4G34530	196	Peripheral layer
AT5G54920	196	Peripheral layer
AT2G41760	196	Peripheral layer
AT3G61530	196	Peripheral layer
AT1G09700	196	Peripheral layer
AT5G67110	196	Peripheral layer
AT1G68520	196	Peripheral layer
AT4G30780	196	Peripheral layer
AT4G38800	196	Peripheral layer
AT5G13570	196	Peripheral layer
AT1G11760	196	Peripheral layer
AT1G12840	196	Peripheral layer
AT4G38810	196	Peripheral layer
AT2G22190	196	Peripheral layer
AT4G23450	196	Peripheral layer
AT1G55000	196	Peripheral layer
AT4G39690	196	Peripheral layer
AT3G28220	196	Peripheral layer
AT1G59640	196	Peripheral layer
AT5G15450	196	Peripheral layer
AT1G79070	196	Peripheral layer
AT3G50060	196	Peripheral layer
AT5G14910	196	Peripheral layer
AT3G56880	196	Peripheral layer
AT3G18360	196	Peripheral layer
AT5G58380	196	Peripheral layer
AT2G30360	196	Peripheral layer
AT1G48260	196	Peripheral layer
AT4G26100	195	Peripheral layer
AT1G12860	195	Peripheral layer
AT5G13180	195	Peripheral layer
AT1G26110	195	Peripheral layer
AT3G28910	195	Peripheral layer
AT5G42780	195	Peripheral layer
AT1G10940	195	Peripheral layer
AT1G19310	195	Peripheral layer
AT3G19950	195	Peripheral layer
AT5G51570	195	Peripheral layer
AT4G13000	195	Peripheral layer
AT1G19830	195	Peripheral layer
AT5G54190	195	Peripheral layer
AT4G28160	195	Peripheral layer
AT3G48700	195	Peripheral layer
AT4G26750	195	Peripheral layer
AT1G55460	195	Peripheral layer
AT3G23340	195	Peripheral layer
AT1G20950	195	Peripheral layer
AT5G49010	195	Peripheral layer
AT3G01090	195	Peripheral layer
AT1G12920	195	Peripheral layer
AT3G63000	195	Peripheral layer
AT1G63970	195	Peripheral layer
AT3G60150	195	Peripheral layer
AT3G13940	195	Peripheral layer
AT5G46570	195	Peripheral layer
AT4G26290	195	Peripheral layer
AT5G18660	195	Peripheral layer
AT5G02530	195	Peripheral layer
AT4G38430	195	Peripheral layer
AT4G00720	195	Peripheral layer
AT2G40880	195	Peripheral layer
AT4G15735	195	Peripheral layer
AT1G35230	195	Peripheral layer
AT4G22235	195	Peripheral layer
AT5G11700	195	Peripheral layer
AT1G10990	195	Peripheral layer
AT3G53980	195	Peripheral layer
AT3G26700	195	Peripheral layer
AT5G12230	195	Peripheral layer
AT1G31280	195	Peripheral layer
AT3G06930	195	Peripheral layer
AT5G09240	195	Peripheral layer
AT5G23820	195	Peripheral layer
AT3G24120	195	Peripheral layer
AT3G49810	194	Peripheral layer
AT2G39450	194	Peripheral layer
AT3G44620	194	Peripheral layer
AT1G01160	194	Peripheral layer
AT2G17200	194	Peripheral layer
AT1G27210	194	Peripheral layer
AT5G38470	194	Peripheral layer
AT4G02940	194	Peripheral layer
AT3G17420	194	Peripheral layer
AT3G26050	194	Peripheral layer
AT5G04320	194	Peripheral layer
AT5G10360	194	Peripheral layer
AT3G60630	194	Peripheral layer
AT5G19150	194	Peripheral layer
AT1G07000	194	Peripheral layer
AT2G47400	194	Peripheral layer
AT4G31985	194	Peripheral layer
AT1G30500	194	Peripheral layer
AT2G36930	194	Peripheral layer
AT4G35160	194	Peripheral layer
AT3G49470	194	Peripheral layer
AT4G10480	194	Peripheral layer
AT1G62520	194	Peripheral layer
AT2G19830	194	Peripheral layer
AT4G00238	194	Peripheral layer
AT4G18800	194	Peripheral layer
AT1G09630	194	Peripheral layer
AT5G10810	194	Peripheral layer
AT2G16710	194	Peripheral layer
AT5G46190	194	Peripheral layer
AT2G03190	194	Peripheral layer
AT2G37340	194	Peripheral layer
AT3G58380	194	Peripheral layer
AT5G09680	194	Peripheral layer
AT3G02190	194	Peripheral layer
AT1G58290	194	Peripheral layer
AT3G43240	194	Peripheral layer
AT4G08910	194	Peripheral layer
AT2G01620	194	Peripheral layer
AT5G65210	194	Peripheral layer
AT5G27630	194	Peripheral layer
AT3G12390	194	Peripheral layer
AT5G53360	194	Peripheral layer
AT3G19520	194	Peripheral layer
AT1G78310	194	Peripheral layer
AT1G54120	194	Peripheral layer
AT2G24100	194	Peripheral layer
AT5G65040	193	Peripheral layer
AT3G55290	193	Peripheral layer
AT5G62770	193	Peripheral layer
AT4G30260	193	Peripheral layer
AT3G29575	193	Peripheral layer
AT5G44500	193	Peripheral layer
AT2G05230	193	Peripheral layer
AT5G08410	193	Peripheral layer
AT2G19480	193	Peripheral layer
AT1G21840	193	Peripheral layer
AT1G07450	193	Peripheral layer
AT1G77710	193	Peripheral layer
AT2G43410	193	Peripheral layer
AT1G78380	193	Peripheral layer
AT3G17600	193	Peripheral layer
AT3G18960	193	Peripheral layer
AT2G45860	193	Peripheral layer
AT2G44670	193	Peripheral layer
AT3G08850	193	Peripheral layer
AT5G59790	193	Peripheral layer
AT4G32520	193	Peripheral layer
AT4G36290	193	Peripheral layer
AT5G06270	193	Peripheral layer
AT4G08240	193	Peripheral layer
AT1G74940	193	Peripheral layer
AT5G14440	193	Peripheral layer
AT4G27870	193	Peripheral layer
AT1G76230	193	Peripheral layer
AT1G69340	193	Peripheral layer
AT3G23700	193	Peripheral layer
AT1G08580	193	Peripheral layer
AT2G29420	193	Peripheral layer
AT1G17190	193	Peripheral layer
AT3G50670	192	Peripheral layer
AT5G19920	192	Peripheral layer
AT3G13672	192	Peripheral layer
AT5G47590	192	Peripheral layer
AT1G50420	192	Peripheral layer
AT5G43700	192	Peripheral layer
AT5G58730	192	Peripheral layer
AT3G14120	192	Peripheral layer
AT5G28050	192	Peripheral layer
AT2G29320	192	Peripheral layer
AT3G62310	192	Peripheral layer
AT1G16610	192	Peripheral layer
AT2G45360	192	Peripheral layer
AT2G39900	192	Peripheral layer
AT4G34110	192	Peripheral layer
AT1G34570	192	Peripheral layer
AT3G61590	192	Peripheral layer
AT2G01710	192	Peripheral layer
AT1G78020	192	Peripheral layer
AT1G23900	192	Peripheral layer
AT4G26990	192	Peripheral layer
AT1G25470	192	Peripheral layer
AT1G79270	192	Peripheral layer
AT4G28980	192	Peripheral layer
AT1G76850	192	Peripheral layer
AT2G03640	192	Peripheral layer
AT3G60210	192	Peripheral layer
AT5G48650	192	Peripheral layer
AT1G03457	192	Peripheral layer
AT4G19003	192	Peripheral layer
AT1G78680	191	Peripheral layer
AT4G25315	191	Peripheral layer
AT1G70320	191	Peripheral layer
AT2G27580	191	Peripheral layer
AT1G12440	191	Peripheral layer
AT1G13730	191	Peripheral layer
AT4G28300	191	Peripheral layer
AT2G37620	191	Peripheral layer
AT5G65480	191	Peripheral layer
AT3G19570	191	Peripheral layer
AT2G31260	191	Peripheral layer
AT5G10160	191	Peripheral layer
AT2G37040	191	Peripheral layer
AT5G66460	191	Peripheral layer
AT4G18020	191	Peripheral layer
AT2G34050	191	Peripheral layer
AT5G04170	191	Peripheral layer
AT5G12190	191	Peripheral layer
AT1G18400	191	Peripheral layer
AT2G36960	191	Peripheral layer
AT3G61580	191	Peripheral layer
AT1G11810	191	Peripheral layer
AT5G19990	191	Peripheral layer
AT4G22745	191	Peripheral layer
AT1G54170	191	Peripheral layer
AT1G12520	191	Peripheral layer
AT4G21720	191	Peripheral layer
AT3G58500	191	Peripheral layer
AT3G53260	191	Peripheral layer
AT3G10340	191	Peripheral layer
AT3G59940	191	Peripheral layer
AT3G20260	191	Peripheral layer
AT5G63610	191	Peripheral layer
AT2G22125	190	Peripheral layer
AT3G08690	190	Peripheral layer
AT2G34040	190	Peripheral layer
AT3G29035	190	Peripheral layer
AT2G01250	190	Peripheral layer
AT4G17030	190	Peripheral layer
AT1G68140	190	Peripheral layer
AT3G25860	190	Peripheral layer
AT5G42990	190	Peripheral layer
AT3G61300	190	Peripheral layer
AT3G18060	190	Peripheral layer
AT1G15200	190	Peripheral layer
AT1G67430	190	Peripheral layer
AT2G30960	190	Peripheral layer
AT4G31170	190	Peripheral layer
AT1G32700	190	Peripheral layer
AT3G21490	190	Peripheral layer
AT4G34460	190	Peripheral layer
AT4G21705	190	Peripheral layer
AT2G23350	190	Peripheral layer
AT2G47610	190	Peripheral layer
AT4G01150	190	Peripheral layer
AT1G72170	190	Peripheral layer
AT4G37280	190	Peripheral layer
AT5G54750	190	Peripheral layer
AT1G52770	190	Peripheral layer
AT2G44710	189	Peripheral layer
AT1G15730	189	Peripheral layer
AT5G49690	189	Peripheral layer
AT5G25475	189	Peripheral layer
AT1G22790	189	Peripheral layer
AT2G47960	189	Peripheral layer
AT1G66070	189	Peripheral layer
AT5G38480	189	Peripheral layer
AT1G49760	189	Peripheral layer
AT2G34710	189	Peripheral layer
AT4G35700	189	Peripheral layer
AT2G31200	189	Peripheral layer
AT1G46480	189	Peripheral layer
AT1G74840	189	Peripheral layer
AT5G44210	189	Peripheral layer
AT1G28135	189	Peripheral layer
AT3G04240	189	Peripheral layer
AT2G29310	189	Peripheral layer
AT1G32230	189	Peripheral layer
AT2G43790	189	Peripheral layer
AT5G09830	189	Peripheral layer
AT5G58300	189	Peripheral layer
AT3G12170	189	Peripheral layer
AT3G13860	189	Peripheral layer
AT1G13030	189	Peripheral layer
AT3G44940	189	Peripheral layer
AT1G64180	189	Peripheral layer
AT3G17740	189	Peripheral layer
AT4G09460	189	Peripheral layer
AT4G24500	189	Peripheral layer
AT3G46520	189	Peripheral layer
AT4G11100	189	Peripheral layer
AT4G18700	189	Peripheral layer
AT1G78300	189	Peripheral layer
AT1G22640	189	Peripheral layer
AT1G17380	189	Peripheral layer
AT5G65130	188	Peripheral layer
AT3G19860	188	Peripheral layer
AT5G66560	188	Peripheral layer
AT3G51780	188	Peripheral layer
AT2G19080	188	Peripheral layer
AT5G58140	188	Peripheral layer
AT1G09415	188	Peripheral layer
AT5G24530	188	Peripheral layer
AT5G20280	188	Peripheral layer
AT4G28190	188	Peripheral layer
AT3G63130	188	Peripheral layer
AT2G20060	188	Peripheral layer
AT3G58750	188	Peripheral layer
AT5G38890	188	Peripheral layer
AT1G14740	188	Peripheral layer
AT1G21810	188	Peripheral layer
AT3G26990	188	Peripheral layer
AT1G10230	188	Peripheral layer
AT1G17720	188	Peripheral layer
AT1G68590	188	Peripheral layer
AT3G14395	188	Peripheral layer
AT1G56090	188	Peripheral layer
AT4G00710	188	Peripheral layer
AT5G54940	188	Peripheral layer
AT3G27580	188	Peripheral layer
AT2G33450	188	Peripheral layer
AT1G22310	188	Peripheral layer
AT1G56430	188	Peripheral layer
AT4G14110	188	Peripheral layer
AT5G50810	188	Peripheral layer
AT1G64280	188	Peripheral layer
AT1G56590	188	Peripheral layer
AT4G14740	188	Peripheral layer
AT4G04890	187	Peripheral layer
AT5G62290	187	Peripheral layer
AT4G28180	187	Peripheral layer
AT1G52830	187	Peripheral layer
AT3G12110	187	Peripheral layer
AT3G05935	187	Peripheral layer
AT2G32960	187	Peripheral layer
AT2G36145	187	Peripheral layer
AT1G29990	187	Peripheral layer
AT3G56130	187	Peripheral layer
AT4G14540	187	Peripheral layer
AT2G16880	187	Peripheral layer
AT3G18710	187	Peripheral layer
AT4G08790	187	Peripheral layer
AT2G29490	187	Peripheral layer
AT5G18910	187	Peripheral layer
AT1G33810	187	Peripheral layer
AT1G47250	187	Peripheral layer
AT4G30930	187	Peripheral layer
AT1G70100	187	Peripheral layer
AT3G49690	187	Peripheral layer
AT5G11520	187	Peripheral layer
AT3G27350	187	Peripheral layer
AT2G39250	187	Peripheral layer
AT1G79730	187	Peripheral layer
AT4G23680	187	Peripheral layer
AT5G42920	187	Peripheral layer
AT2G45190	187	Peripheral layer
AT4G27960	186	Peripheral layer
AT1G45145	186	Peripheral layer
AT1G33470	186	Peripheral layer
AT5G06770	186	Peripheral layer
AT2G18740	186	Peripheral layer
AT3G02520	186	Peripheral layer
AT1G75440	186	Peripheral layer
AT4G17615	186	Peripheral layer
AT5G56600	186	Peripheral layer
AT1G31240	186	Peripheral layer
AT3G05640	186	Peripheral layer
AT1G10590	186	Peripheral layer
AT3G50330	186	Peripheral layer
AT3G01220	186	Peripheral layer
AT1G67710	186	Peripheral layer
AT1G25420	186	Peripheral layer
AT1G16430	186	Peripheral layer
AT4G31860	186	Peripheral layer
AT1G21200	186	Peripheral layer
AT3G59810	186	Peripheral layer
AT3G14080	186	Peripheral layer
AT3G15420	186	Peripheral layer
AT5G10350	186	Peripheral layer
AT2G33410	186	Peripheral layer
AT3G12720	186	Peripheral layer
AT5G20150	186	Peripheral layer
AT4G29350	186	Peripheral layer
AT5G57860	186	Peripheral layer
AT1G20880	186	Peripheral layer
AT4G12080	185	Peripheral layer
AT5G57660	185	Peripheral layer
AT1G15670	185	Peripheral layer
AT1G80650	185	Peripheral layer
AT4G34030	185	Peripheral layer
AT3G43980	185	Peripheral layer
AT4G36680	185	Peripheral layer
AT2G37560	185	Peripheral layer
AT1G47510	185	Peripheral layer
AT2G47750	185	Peripheral layer
AT1G72150	185	Peripheral layer
AT1G63930	185	Peripheral layer
AT3G54190	185	Peripheral layer
AT1G22160	185	Peripheral layer
AT4G04620	185	Peripheral layer
AT5G14660	185	Peripheral layer
AT4G14465	185	Peripheral layer
AT5G09790	185	Peripheral layer
AT1G22990	185	Peripheral layer
AT2G21280	185	Peripheral layer
AT3G22260	185	Peripheral layer
AT4G09060	185	Peripheral layer
AT3G59350	185	Peripheral layer
AT4G05420	184	Peripheral layer
AT3G09980	184	Peripheral layer
AT1G60940	184	Peripheral layer
AT2G18876	184	Peripheral layer
AT5G10450	184	Peripheral layer
AT3G10480	184	Peripheral layer
AT4G38620	184	Peripheral layer
AT5G37780	184	Peripheral layer
AT1G14830	184	Peripheral layer
AT5G15790	184	Peripheral layer
AT5G41910	184	Peripheral layer
AT2G16400	184	Peripheral layer
AT5G57120	184	Peripheral layer
AT5G14260	184	Peripheral layer
AT4G24090	184	Peripheral layer
AT1G16500	184	Peripheral layer
AT5G40160	184	Peripheral layer
AT5G41350	184	Peripheral layer
AT4G32020	184	Peripheral layer
AT1G52380	184	Peripheral layer
AT3G18780	184	Peripheral layer
AT5G10060	184	Peripheral layer
AT1G52340	184	Peripheral layer
AT5G15802	183	Peripheral layer
AT5G50600	183	Peripheral layer
AT5G06370	183	Peripheral layer
AT2G43650	183	Peripheral layer
AT1G15130	183	Peripheral layer
AT5G14390	183	Peripheral layer
AT5G39760	183	Peripheral layer
AT5G20720	183	Peripheral layer
AT1G30135	183	Peripheral layer
AT5G44580	183	Peripheral layer
AT1G71950	183	Peripheral layer
AT5G49400	183	Peripheral layer
AT3G44280	183	Peripheral layer
AT2G44130	183	Peripheral layer
AT5G14920	183	Peripheral layer
AT5G15080	183	Peripheral layer
AT1G49580	183	Peripheral layer
AT4G08980	183	Peripheral layer
AT5G50450	183	Peripheral layer
AT1G06460	183	Peripheral layer
AT2G24250	183	Peripheral layer
AT3G07550	183	Peripheral layer
AT1G16250	183	Peripheral layer
AT1G30200	183	Peripheral layer
AT5G52120	183	Peripheral layer
AT4G24210	183	Peripheral layer
AT2G44090	183	Peripheral layer
AT5G46170	183	Peripheral layer
AT1G21410	183	Peripheral layer
AT5G23340	183	Peripheral layer
AT5G43190	183	Peripheral layer
AT1G76900	183	Peripheral layer
AT5G17180	183	Peripheral layer
AT1G12410	183	Peripheral layer
AT1G34000	183	Peripheral layer
AT5G50700	183	Peripheral layer
AT3G20080	183	Peripheral layer
AT4G36750	183	Peripheral layer
AT1G64460	183	Peripheral layer
AT3G58510	183	Peripheral layer
AT4G31550	183	Peripheral layer
AT3G08950	183	Peripheral layer
AT5G52010	183	Peripheral layer
AT1G75750	183	Peripheral layer
AT1G05575	183	Peripheral layer
AT4G18510	183	Peripheral layer
AT1G17285	183	Peripheral layer
AT5G22280	183	Peripheral layer
AT2G30490	183	Peripheral layer
AT4G19810	183	Peripheral layer
AT2G05520	183	Peripheral layer
AT3G59930	183	Peripheral layer
AT5G44020	183	Peripheral layer
AT4G07990	183	Peripheral layer
AT4G13195	183	Peripheral layer
AT3G18510	183	Peripheral layer
AT5G60530	183	Peripheral layer
AT5G05670	183	Peripheral layer
AT4G32590	183	Peripheral layer
AT5G66250	183	Peripheral layer
AT5G56260	183	Peripheral layer
AT4G11220	183	Peripheral layer
AT1G10510	183	Peripheral layer
AT5G52240	183	Peripheral layer
AT3G23880	183	Peripheral layer
AT3G16580	183	Peripheral layer
AT5G09480	183	Peripheral layer
AT1G14330	183	Peripheral layer
AT3G58930	183	Peripheral layer
AT4G39753	183	Peripheral layer
AT1G06110	183	Peripheral layer
AT5G67140	183	Peripheral layer
AT1G76920	183	Peripheral layer
AT4G10400	183	Peripheral layer
AT2G02870	183	Peripheral layer
AT1G26930	183	Peripheral layer
AT4G39240	183	Peripheral layer
AT2G02360	183	Peripheral layer
AT5G67250	183	Peripheral layer
AT4G02440	183	Peripheral layer
AT3G48880	183	Peripheral layer
AT5G03970	183	Peripheral layer
AT3G61060	183	Peripheral layer
AT2G25490	183	Peripheral layer
AT3G59200	183	Peripheral layer
AT1G25550	183	Peripheral layer
AT5G15230	183	Peripheral layer
AT4G28020	183	Peripheral layer
AT5G45600	183	Peripheral layer
AT3G53350	183	Peripheral layer
AT5G56630	182	Peripheral layer
AT5G42980	182	Peripheral layer
AT3G19460	182	Peripheral layer
AT1G20140	182	Peripheral layer
AT4G23050	182	Peripheral layer
AT1G19000	182	Peripheral layer
AT5G61330	182	Peripheral layer
AT2G33380	182	Peripheral layer
AT3G01570	182	Peripheral layer
AT1G67360	182	Peripheral layer
AT2G29480	182	Peripheral layer
AT2G25890	182	Peripheral layer
AT3G56720	182	Peripheral layer
AT5G19080	182	Peripheral layer
AT5G50590	182	Peripheral layer
AT5G50690	182	Peripheral layer
AT5G58782	182	Peripheral layer
AT5G40420	182	Peripheral layer
AT1G10040	182	Peripheral layer
AT1G75990	182	Peripheral layer
AT2G22640	182	Peripheral layer
AT5G09260	182	Peripheral layer
AT4G35420	182	Peripheral layer
AT3G54840	182	Peripheral layer
AT5G66470	182	Peripheral layer
AT3G02570	182	Peripheral layer
AT4G25140	182	Peripheral layer
AT5G49820	182	Peripheral layer
AT1G47740	182	Peripheral layer
AT3G18570	182	Peripheral layer
AT2G36680	182	Peripheral layer
AT1G09140	181	Peripheral layer
AT1G01510	181	Peripheral layer
AT3G59470	181	Peripheral layer
AT4G36540	181	Peripheral layer
AT1G30260	181	Peripheral layer
AT3G56850	181	Peripheral layer
AT5G27860	181	Peripheral layer
AT1G13320	181	Peripheral layer
AT5G42820	181	Peripheral layer
AT4G27460	181	Peripheral layer
AT5G27030	181	Peripheral layer
AT3G07500	181	Peripheral layer
AT4G32960	181	Peripheral layer
AT2G24050	181	Peripheral layer
AT1G15720	181	Peripheral layer
AT3G61950	181	Peripheral layer
AT3G22550	181	Peripheral layer
AT1G23420	181	Peripheral layer
AT5G16310	181	Peripheral layer
AT2G37020	181	Peripheral layer
AT3G07310	180	Peripheral layer
AT5G51120	180	Peripheral layer
AT2G02570	180	Peripheral layer
AT2G16890	180	Peripheral layer
AT5G60160	180	Peripheral layer
AT4G32260	180	Peripheral layer
AT5G62030	180	Peripheral layer
AT1G57620	180	Peripheral layer
AT1G70350	180	Peripheral layer
AT1G49410	180	Peripheral layer
AT2G39705	180	Peripheral layer
AT2G29125	180	Peripheral layer
AT4G33666	180	Peripheral layer
AT4G17270	180	Peripheral layer
AT3G15395	180	Peripheral layer
AT3G51260	180	Peripheral layer
AT5G18580	180	Peripheral layer
AT5G25440	180	Peripheral layer
AT4G11175	180	Peripheral layer
AT4G27000	180	Peripheral layer
AT3G13227	180	Peripheral layer
AT2G16900	180	Peripheral layer
AT4G00150	180	Peripheral layer
AT4G36515	180	Peripheral layer
AT1G71020	180	Peripheral layer
AT1G77950	179	Peripheral layer
AT5G58530	179	Peripheral layer
AT4G02620	179	Peripheral layer
AT2G23070	179	Peripheral layer
AT5G56950	179	Peripheral layer
AT5G64813	179	Peripheral layer
AT5G42940	179	Peripheral layer
AT2G11810	179	Peripheral layer
AT5G13280	179	Peripheral layer
AT2G45010	179	Peripheral layer
AT2G41370	179	Peripheral layer
AT3G19895	179	Peripheral layer
AT3G06540	179	Peripheral layer
AT3G58630	179	Peripheral layer
AT4G29220	179	Peripheral layer
AT1G73360	179	Peripheral layer
AT1G02680	179	Peripheral layer
AT1G23730	178	Peripheral layer
AT5G57210	178	Peripheral layer
AT3G52560	178	Peripheral layer
AT1G35430	178	Peripheral layer
AT1G07310	178	Peripheral layer
AT2G39010	178	Peripheral layer
AT1G16890	178	Peripheral layer
AT4G29240	177	Peripheral layer
AT4G26550	177	Peripheral layer
AT1G01260	177	Peripheral layer
AT5G60860	177	Peripheral layer
AT5G55990	177	Peripheral layer
AT1G18040	177	Peripheral layer
AT4G00585	177	Peripheral layer
AT1G80890	177	Peripheral layer
AT1G79910	177	Peripheral layer
AT1G26660	177	Peripheral layer
AT3G61430	177	Peripheral layer
AT4G08460	177	Peripheral layer
AT3G53630	177	Peripheral layer
AT4G27060	177	Peripheral layer
AT3G02420	177	Peripheral layer
AT1G15710	177	Peripheral layer
AT3G01770	177	Peripheral layer
AT3G61150	177	Peripheral layer
AT2G21380	176	Peripheral layer
AT1G70410	176	Peripheral layer
AT5G43280	176	Peripheral layer
AT2G25650	176	Peripheral layer
AT5G08650	176	Peripheral layer
AT2G27110	176	Peripheral layer
AT1G31750	176	Peripheral layer
AT3G10140	176	Peripheral layer
AT1G66470	176	Peripheral layer
AT2G38880	176	Peripheral layer
AT5G50335	176	Peripheral layer
AT1G51355	176	Peripheral layer
AT2G26770	176	Peripheral layer
AT3G56680	176	Peripheral layer
AT5G10730	176	Peripheral layer
AT5G30490	176	Peripheral layer
AT5G64260	176	Peripheral layer
AT3G24860	176	Peripheral layer
AT1G09840	176	Peripheral layer
AT2G19430	176	Peripheral layer
AT1G49590	176	Peripheral layer
AT4G33920	175	Peripheral layer
AT4G30330	175	Peripheral layer
AT2G43060	175	Peripheral layer
AT5G64960	175	Peripheral layer
AT5G35330	175	Peripheral layer
AT4G32440	175	Peripheral layer
AT3G26030	175	Peripheral layer
AT2G25700	175	Peripheral layer
AT5G66410	175	Peripheral layer
AT5G64780	175	Peripheral layer
AT3G23060	175	Peripheral layer
AT4G00120	175	Peripheral layer
AT1G09270	175	Peripheral layer
AT5G15840	174	Peripheral layer
AT4G24690	174	Peripheral layer
AT1G34320	174	Peripheral layer
AT4G30080	174	Peripheral layer
AT5G10210	174	Peripheral layer
AT2G01190	174	Peripheral layer
AT5G50100	174	Peripheral layer
AT1G29850	174	Peripheral layer
AT2G29210	174	Peripheral layer
AT5G04740	174	Peripheral layer
AT5G24990	174	Peripheral layer
AT1G06130	174	Peripheral layer
AT1G59710	174	Peripheral layer
AT5G56220	174	Peripheral layer
AT5G16250	174	Peripheral layer
AT1G55160	174	Peripheral layer
AT1G78140	174	Peripheral layer
AT4G20150	174	Peripheral layer
AT3G49250	174	Peripheral layer
AT4G16520	174	Peripheral layer
AT5G62260	173	Peripheral layer
AT1G32380	173	Peripheral layer
AT1G10240	173	Peripheral layer
AT3G59920	173	Peripheral layer
AT2G45960	173	Peripheral layer
AT5G08560	173	Peripheral layer
AT1G01050	173	Peripheral layer
AT4G04330	173	Peripheral layer
AT5G44090	172	Peripheral layer
AT5G38600	172	Peripheral layer
AT5G49210	172	Peripheral layer
AT1G68670	172	Peripheral layer
AT3G51390	172	Peripheral layer
AT2G17760	172	Peripheral layer
AT5G57870	172	Peripheral layer
AT3G48680	172	Peripheral layer
AT2G23910	172	Peripheral layer
AT2G35170	172	Peripheral layer
AT3G07330	171	Peripheral layer
AT2G24500	171	Peripheral layer
AT2G29350	171	Peripheral layer
AT4G13540	171	Peripheral layer
AT4G31430	171	Peripheral layer
AT4G10840	171	Peripheral layer
AT2G45820	171	Peripheral layer
AT5G38220	170	Peripheral layer
AT3G20550	170	Peripheral layer
AT4G29080	170	Peripheral layer
AT5G22630	170	Peripheral layer
AT2G24590	170	Peripheral layer
AT2G46690	170	Peripheral layer
AT5G45030	170	Peripheral layer
AT5G48500	170	Peripheral layer
AT4G20730	170	Peripheral layer
AT1G60670	170	Peripheral layer
AT2G17350	170	Peripheral layer
AT1G60080	169	Peripheral layer
AT5G06950	169	Peripheral layer
AT4G11890	169	Peripheral layer
AT3G50110	169	Peripheral layer
AT5G37680	169	Peripheral layer
AT3G07670	169	Peripheral layer
AT2G30120	169	Peripheral layer
AT1G58070	169	Peripheral layer
AT4G00430	169	Peripheral layer
AT5G11450	169	Peripheral layer
AT5G56250	169	Peripheral layer
AT5G04280	169	Peripheral layer
AT5G66110	169	Peripheral layer
AT4G24240	168	Peripheral layer
AT5G63130	168	Peripheral layer
AT3G09690	168	Peripheral layer
AT2G32980	168	Peripheral layer
AT3G60390	167	Peripheral layer
AT3G47675	167	Peripheral layer
AT2G24020	167	Peripheral layer
AT5G32440	167	Peripheral layer
AT3G46810	167	Peripheral layer
AT4G10470	167	Peripheral layer
AT5G16880	167	Peripheral layer
AT5G64430	166	Peripheral layer
AT2G28880	166	Peripheral layer
AT1G80270	166	Peripheral layer
AT2G47210	166	Peripheral layer
AT5G25890	166	Peripheral layer
AT3G06980	166	Peripheral layer
AT5G53800	166	Peripheral layer
AT2G18465	166	Peripheral layer
AT3G03630	166	Peripheral layer
AT4G32470	166	Peripheral layer
AT3G53560	166	Peripheral layer
AT4G26910	166	Peripheral layer
AT3G55690	166	Peripheral layer
AT4G11600	166	Peripheral layer
AT3G13490	166	Peripheral layer
AT2G20270	166	Peripheral layer
AT3G02780	166	Peripheral layer
AT2G38000	166	Peripheral layer
AT4G35770	166	Peripheral layer
AT3G15640	166	Peripheral layer
AT2G21860	166	Peripheral layer
AT2G33480	166	Peripheral layer
AT2G25140	166	Peripheral layer
AT1G15700	166	Peripheral layer
AT1G29810	166	Peripheral layer
AT1G50900	166	Peripheral layer
AT5G62070	166	Peripheral layer
AT5G20250	166	Peripheral layer
AT5G03040	166	Peripheral layer
AT3G15000	166	Peripheral layer
AT1G11800	166	Peripheral layer
AT3G05210	166	Peripheral layer
AT5G38430	166	Peripheral layer
AT1G73720	166	Peripheral layer
AT5G20030	165	Peripheral layer
AT2G30920	165	Peripheral layer
AT2G39740	165	Peripheral layer
AT1G06390	165	Peripheral layer
AT5G62430	165	Peripheral layer
AT1G77760	165	Peripheral layer
AT1G10070	165	Peripheral layer
AT1G49840	165	Peripheral layer
AT5G17450	165	Peripheral layer
AT4G04950	165	Peripheral layer
AT5G63310	164	Peripheral layer
AT3G58560	164	Peripheral layer
AT5G12010	164	Peripheral layer
AT3G20970	164	Peripheral layer
AT4G30220	164	Peripheral layer
AT1G08480	164	Peripheral layer
AT5G57300	164	Peripheral layer
AT3G13845	164	Peripheral layer
AT3G20680	164	Peripheral layer
AT5G27970	164	Peripheral layer
AT4G27610	164	Peripheral layer
AT4G26310	163	Peripheral layer
AT2G30340	163	Peripheral layer
AT4G01480	163	Peripheral layer
AT4G26640	163	Peripheral layer
AT3G54900	163	Peripheral layer
AT3G59500	163	Peripheral layer
AT5G55100	163	Peripheral layer
AT4G28200	163	Peripheral layer
AT4G09800	163	Peripheral layer
AT3G48090	163	Peripheral layer
AT2G16930	163	Peripheral layer
AT1G11430	163	Peripheral layer
AT3G07350	163	Peripheral layer
AT3G08740	163	Peripheral layer
AT1G34030	163	Peripheral layer
AT3G28900	163	Peripheral layer
AT5G39400	163	Peripheral layer
AT4G36970	163	Peripheral layer
AT4G18630	163	Peripheral layer
AT5G23130	163	Peripheral layer
AT4G33520	162	Peripheral layer
AT2G32650	162	Peripheral layer
AT3G55460	162	Peripheral layer
AT1G73500	162	Peripheral layer
AT3G13990	162	Peripheral layer
AT1G12810	162	Peripheral layer
AT4G32660	162	Peripheral layer
AT4G24900	161	Peripheral layer
AT5G55200	161	Peripheral layer
AT5G16320	161	Peripheral layer
AT4G02720	161	Peripheral layer
AT4G16760	161	Peripheral layer
AT1G53510	161	Peripheral layer
AT2G01570	161	Peripheral layer
AT1G79430	161	Peripheral layer
AT5G06960	161	Peripheral layer
AT5G13260	160	Peripheral layer
AT4G31830	160	Peripheral layer
AT3G56030	160	Peripheral layer
AT1G56680	160	Peripheral layer
AT5G04470	160	Peripheral layer
AT4G05180	160	Peripheral layer
AT3G42630	160	Peripheral layer
AT2G34340	160	Peripheral layer
AT4G37890	160	Peripheral layer
AT1G12620	160	Peripheral layer
AT1G22270	160	Peripheral layer
AT5G13120	160	Peripheral layer
AT1G30730	160	Peripheral layer
AT2G12290	160	Peripheral layer
AT2G01120	160	Peripheral layer
AT2G35930	160	Peripheral layer
AT1G70910	160	Peripheral layer
AT4G28730	160	Peripheral layer
AT3G01820	160	Peripheral layer
AT1G50370	160	Peripheral layer
AT4G15270	160	Peripheral layer
AT3G56360	160	Peripheral layer
AT1G71865	160	Peripheral layer
AT1G70590	160	Peripheral layer
AT2G41700	160	Peripheral layer
AT1G24996	160	Peripheral layer
AT2G22680	160	Peripheral layer
AT2G33210	160	Peripheral layer
AT1G19980	160	Peripheral layer
AT1G26460	160	Peripheral layer
AT2G38830	160	Peripheral layer
AT2G41720	160	Peripheral layer
AT1G63470	160	Peripheral layer
AT1G31160	160	Peripheral layer
AT5G51440	160	Peripheral layer
AT1G77080	160	Peripheral layer
AT5G59720	160	Peripheral layer
AT5G02050	160	Peripheral layer
AT4G38230	160	Peripheral layer
AT5G45620	160	Peripheral layer
AT3G01440	160	Peripheral layer
AT3G26900	160	Peripheral layer
AT5G64350	160	Peripheral layer
AT4G27600	160	Peripheral layer
AT1G07400	160	Peripheral layer
AT1G56150	160	Peripheral layer
AT5G50680	160	Peripheral layer
AT5G50580	160	Peripheral layer
AT4G08520	160	Peripheral layer
AT5G55220	160	Peripheral layer
AT3G61310	159	Peripheral layer
AT3G06590	159	Peripheral layer
AT2G34380	159	Peripheral layer
AT5G51180	159	Peripheral layer
AT5G35410	159	Peripheral layer
AT1G18720	159	Peripheral layer
AT2G40590	159	Peripheral layer
AT4G22540	159	Peripheral layer
AT5G45300	159	Peripheral layer
AT5G07250	159	Peripheral layer
AT3G01860	159	Peripheral layer
AT3G60130	159	Peripheral layer
AT1G77610	159	Peripheral layer
AT1G29240	159	Peripheral layer
AT4G13640	159	Peripheral layer
AT4G22220	159	Peripheral layer
AT4G03150	159	Peripheral layer
AT3G48160	159	Peripheral layer
AT1G15260	159	Peripheral layer
AT5G03500	158	Peripheral layer
AT1G03600	158	Peripheral layer
AT2G16740	158	Peripheral layer
AT1G68060	158	Peripheral layer
AT5G09810	158	Peripheral layer
AT2G44970	158	Peripheral layer
AT5G65925	158	Peripheral layer
AT1G24050	158	Peripheral layer
AT5G15800	158	Peripheral layer
AT5G46690	158	Peripheral layer
AT5G62090	158	Peripheral layer
AT5G06240	158	Peripheral layer
AT4G10930	158	Peripheral layer
AT5G11270	158	Peripheral layer
AT1G60650	158	Peripheral layer
AT1G19680	158	Peripheral layer
AT2G02410	158	Peripheral layer
AT5G41070	158	Peripheral layer
AT1G55890	158	Peripheral layer
AT2G46870	158	Peripheral layer
AT2G30540	158	Peripheral layer
AT3G56290	158	Peripheral layer
AT4G31875	158	Peripheral layer
AT5G39790	158	Peripheral layer
AT3G49160	157	Peripheral layer
AT5G23120	157	Peripheral layer
AT4G26110	157	Peripheral layer
AT4G17710	157	Peripheral layer
AT1G71050	157	Peripheral layer
AT2G47710	157	Peripheral layer
AT5G03050	156	Peripheral layer
AT3G04730	156	Peripheral layer
AT2G20570	156	Peripheral layer
AT5G50180	156	Peripheral layer
AT5G04600	156	Peripheral layer
AT4G14560	155	Peripheral layer
AT5G02150	155	Peripheral layer
AT5G67620	155	Peripheral layer
AT4G05400	155	Peripheral layer
AT1G03900	155	Peripheral layer
AT5G41520	155	Peripheral layer
AT4G17950	154	Peripheral layer
AT1G19010	154	Peripheral layer
AT5G24290	154	Peripheral layer
AT2G20585	154	Peripheral layer
AT3G01300	154	Peripheral layer
AT5G46840	154	Peripheral layer
AT2G36990	154	Peripheral layer
AT5G61230	154	Peripheral layer
AT2G34090	153	Peripheral layer
AT1G48280	153	Peripheral layer
AT5G37670	153	Peripheral layer
AT5G60910	153	Peripheral layer
AT2G05630	153	Peripheral layer
AT5G01820	153	Peripheral layer
AT3G12930	152	Peripheral layer
AT1G59520	152	Peripheral layer
AT1G18630	152	Peripheral layer
AT5G25410	152	Peripheral layer
AT5G59490	152	Peripheral layer
AT1G54320	152	Peripheral layer
AT2G31410	152	Peripheral layer
AT1G02140	152	Peripheral layer
AT1G06270	152	Peripheral layer
AT1G66870	152	Peripheral layer
AT2G34420	152	Peripheral layer
AT2G45920	152	Peripheral layer
AT5G16080	152	Peripheral layer
AT3G16690	152	Peripheral layer
AT2G38185	152	Peripheral layer
AT2G42560	152	Peripheral layer
AT1G10430	152	Peripheral layer
AT5G60590	152	Peripheral layer
AT2G36485	152	Peripheral layer
AT2G45040	152	Peripheral layer
AT3G23325	152	Peripheral layer
AT3G50770	152	Peripheral layer
AT3G26810	152	Peripheral layer
AT1G31540	152	Peripheral layer
AT1G29910	152	Peripheral layer
AT1G79810	152	Peripheral layer
AT1G54030	152	Peripheral layer
AT4G22610	152	Peripheral layer
AT4G09980	152	Peripheral layer
AT4G14060	152	Peripheral layer
AT4G25440	152	Peripheral layer
AT5G50350	152	Peripheral layer
AT3G27540	152	Peripheral layer
AT1G10960	152	Peripheral layer
AT4G24880	152	Peripheral layer
AT3G09320	152	Peripheral layer
AT5G03850	152	Peripheral layer
AT2G30530	152	Peripheral layer
AT5G25170	152	Peripheral layer
AT1G29195	152	Peripheral layer
AT5G59140	152	Peripheral layer
AT1G05510	152	Peripheral layer
AT3G57540	152	Peripheral layer
AT5G63370	152	Peripheral layer
AT1G29680	152	Peripheral layer
AT1G28480	152	Peripheral layer
AT2G42940	152	Peripheral layer
AT3G23390	152	Peripheral layer
AT3G56320	152	Peripheral layer
AT2G38610	152	Peripheral layer
AT4G14980	152	Peripheral layer
AT2G30260	152	Peripheral layer
AT5G66240	152	Peripheral layer
AT3G57870	152	Peripheral layer
AT2G41100	152	Peripheral layer
AT1G49030	152	Peripheral layer
AT2G45950	152	Peripheral layer
AT1G50575	152	Peripheral layer
AT5G63200	152	Peripheral layer
AT4G22250	152	Peripheral layer
AT1G03250	152	Peripheral layer
AT1G31350	152	Peripheral layer
AT5G09250	152	Peripheral layer
AT4G24680	151	Peripheral layer
AT1G12650	151	Peripheral layer
AT3G13160	151	Peripheral layer
AT5G09770	151	Peripheral layer
AT5G65220	151	Peripheral layer
AT2G45770	151	Peripheral layer
AT2G30590	151	Peripheral layer
AT1G04240	150	Peripheral layer
AT1G22760	150	Peripheral layer
AT1G29120	150	Peripheral layer
AT2G34460	150	Peripheral layer
AT3G23290	150	Peripheral layer
AT5G11550	150	Peripheral layer
AT1G06450	150	Peripheral layer
AT2G37150	150	Peripheral layer
AT3G05625	150	Peripheral layer
AT1G30120	149	Peripheral layer
AT3G11400	149	Peripheral layer
AT2G24570	149	Peripheral layer
AT5G28900	149	Peripheral layer
AT1G08060	149	Peripheral layer
AT1G70700	149	Peripheral layer
AT2G35240	149	Peripheral layer
AT4G15545	148	Peripheral layer
AT2G42490	148	Peripheral layer
AT5G65940	148	Peripheral layer
AT2G21830	148	Peripheral layer
AT5G42470	148	Peripheral layer
AT5G66480	147	Peripheral layer
AT3G60800	147	Peripheral layer
AT3G18280	147	Peripheral layer
AT2G44270	147	Peripheral layer
AT5G65990	147	Peripheral layer
AT2G04390	147	Peripheral layer
AT1G29390	147	Peripheral layer
AT3G13310	147	Peripheral layer
AT4G30860	147	Peripheral layer
AT2G02300	147	Peripheral layer
AT5G16840	146	Peripheral layer
AT1G24764	146	Peripheral layer
AT5G56290	146	Peripheral layer
AT4G04020	146	Peripheral layer
AT2G31985	146	Peripheral layer
AT3G43230	146	Peripheral layer
AT4G29160	146	Peripheral layer
AT2G02560	146	Peripheral layer
AT1G07840	146	Peripheral layer
AT4G22240	146	Peripheral layer
AT1G51600	146	Peripheral layer
AT1G31780	145	Peripheral layer
AT1G14687	145	Peripheral layer
AT5G14760	145	Peripheral layer
AT1G60010	145	Peripheral layer
AT5G06710	144	Peripheral layer
AT5G63350	144	Peripheral layer
AT2G27990	144	Peripheral layer
AT4G34700	144	Peripheral layer
AT3G51960	144	Peripheral layer
AT3G06790	144	Peripheral layer
AT3G04860	143	Peripheral layer
AT4G28230	143	Peripheral layer
AT2G34720	143	Peripheral layer
AT5G07730	143	Peripheral layer
AT5G10270	143	Peripheral layer
AT2G42580	143	Peripheral layer
AT3G54170	142	Peripheral layer
AT3G01990	142	Peripheral layer
AT2G38490	142	Peripheral layer
AT1G15760	142	Peripheral layer
AT5G65495	142	Peripheral layer
AT1G05410	142	Peripheral layer
AT3G61920	142	Peripheral layer
AT1G05785	142	Peripheral layer
AT5G18850	142	Peripheral layer
AT4G29820	142	Peripheral layer
AT5G52547	142	Peripheral layer
AT5G18260	142	Peripheral layer
AT3G01690	141	Peripheral layer
AT5G11030	141	Peripheral layer
AT1G32580	141	Peripheral layer
AT1G05860	141	Peripheral layer
AT1G75400	141	Peripheral layer
AT3G18140	141	Peripheral layer
AT1G04930	141	Peripheral layer
AT2G38270	141	Peripheral layer
AT3G01435	141	Peripheral layer
AT5G10710	141	Peripheral layer
AT2G35940	140	Peripheral layer
AT5G02870	140	Peripheral layer
AT3G07480	140	Peripheral layer
AT1G17970	140	Peripheral layer
AT1G52560	139	Peripheral layer
AT5G49000	139	Peripheral layer
AT4G38920	139	Peripheral layer
AT1G01240	139	Peripheral layer
AT4G27140	139	Peripheral layer
AT1G51580	138	Peripheral layer
AT3G56270	138	Peripheral layer
AT2G42790	138	Peripheral layer
AT5G54580	138	Peripheral layer
AT2G17880	138	Peripheral layer
AT3G52050	138	Peripheral layer
AT4G36110	138	Peripheral layer
AT2G23420	137	Peripheral layer
AT5G51110	137	Peripheral layer
AT3G08780	137	Peripheral layer
AT5G37890	137	Peripheral layer
AT3G27420	136	Peripheral layer
AT3G21215	136	Peripheral layer
AT2G39020	136	Peripheral layer
AT3G09370	136	Peripheral layer
AT3G58670	136	Peripheral layer
AT4G33770	136	Peripheral layer
AT1G76405	136	Peripheral layer
AT2G03680	136	Peripheral layer
AT5G45440	136	Peripheral layer
AT3G19220	136	Peripheral layer
AT2G02950	136	Peripheral layer
AT4G23895	136	Peripheral layer
AT5G20060	136	Peripheral layer
AT1G01470	136	Peripheral layer
AT2G24850	136	Peripheral layer
AT5G55640	136	Peripheral layer
AT5G16490	136	Peripheral layer
AT4G38930	136	Peripheral layer
AT2G45640	136	Peripheral layer
AT5G37055	136	Peripheral layer
AT1G68560	136	Peripheral layer
AT1G66980	136	Peripheral layer
AT5G53400	136	Peripheral layer
AT5G16060	136	Peripheral layer
AT2G02050	136	Peripheral layer
AT4G34920	136	Peripheral layer
AT5G17060	136	Peripheral layer
AT1G51560	136	Peripheral layer
AT1G49860	136	Peripheral layer
AT5G52960	136	Peripheral layer
AT1G30070	136	Peripheral layer
AT1G15550	136	Peripheral layer
AT2G01290	136	Peripheral layer
AT1G02160	136	Peripheral layer
AT4G37240	136	Peripheral layer
AT5G51170	136	Peripheral layer
AT3G62410	136	Peripheral layer
AT1G31870	136	Peripheral layer
AT3G05280	136	Peripheral layer
AT5G61380	136	Peripheral layer
AT4G35250	136	Peripheral layer
AT2G20920	136	Peripheral layer
AT3G53410	136	Peripheral layer
AT3G27560	136	Peripheral layer
AT3G44260	136	Peripheral layer
AT3G25545	136	Peripheral layer
AT5G28770	136	Peripheral layer
AT3G16440	136	Peripheral layer
AT2G21660	136	Peripheral layer
AT4G38060	136	Peripheral layer
AT3G18210	136	Peripheral layer
AT1G08530	136	Peripheral layer
AT1G23390	136	Peripheral layer
AT5G52210	136	Peripheral layer
[truncated: 635 more rows]

## Sheet: CSI layers
Gene_Name	Core_Number	Internal or peripheral layers
AT2G24130	72	Peripheral layer
AT5G41180	72	Peripheral layer
AT3G56100	71	Peripheral layer
AT4G22730	70	Peripheral layer
AT5G63930	70	Peripheral layer
AT1G29750	69	Peripheral layer
AT4G28490	69	Peripheral layer
AT4G18640	69	Peripheral layer
AT4G20940	68	Peripheral layer
AT3G23750	68	Peripheral layer
AT5G49660	68	Peripheral layer
AT1G05700	67	Peripheral layer
AT1G07550	67	Peripheral layer
AT2G16250	67	Peripheral layer
AT5G48940	67	Peripheral layer
AT1G07560	66	Peripheral layer
AT4G26540	66	Peripheral layer
AT1G72180	65	Peripheral layer
AT3G24240	65	Peripheral layer
AT5G07280	64	Peripheral layer
AT2G19210	64	Peripheral layer
AT3G03770	64	Peripheral layer
AT3G46340	64	Peripheral layer
AT3G56370	64	Peripheral layer
AT5G16900	64	Peripheral layer
AT5G48740	64	Peripheral layer
AT5G35390	64	Peripheral layer
AT1G73080	64	Peripheral layer
AT5G20690	64	Peripheral layer
AT2G37050	63	Peripheral layer
AT5G59650	63	Peripheral layer
AT4G28650	63	Peripheral layer
AT3G47580	62	Peripheral layer
AT5G61480	61	Peripheral layer
AT1G35710	60	Peripheral layer
AT5G58300	60	Peripheral layer
AT1G75820	60	Peripheral layer
AT3G08680	60	Peripheral layer
AT1G07650	60	Peripheral layer
AT5G01950	59	Peripheral layer
AT2G24230	59	Peripheral layer
AT5G25930	59	Peripheral layer
AT2G25790	59	Peripheral layer
AT2G35620	59	Peripheral layer
AT4G22130	58	Peripheral layer
AT3G02130	58	Peripheral layer
AT1G08590	57	Peripheral layer
AT5G59680	56	Peripheral layer
AT4G20790	56	Peripheral layer
AT2G23300	56	Peripheral layer
AT1G06840	55	Peripheral layer
AT1G31420	55	Peripheral layer
AT2G28990	55	Peripheral layer
AT5G56040	55	Peripheral layer
AT3G19700	55	Peripheral layer
AT1G34110	55	Peripheral layer
AT4G39270	55	Peripheral layer
AT2G42290	55	Peripheral layer
AT5G37450	55	Peripheral layer
AT2G01950	54	Peripheral layer
AT1G53430	54	Peripheral layer
AT5G10290	54	Peripheral layer
AT2G01210	54	Peripheral layer
AT2G23950	54	Peripheral layer
AT4G20450	53	Peripheral layer
AT1G51810	53	Peripheral layer
AT1G67720	53	Peripheral layer
AT3G24660	52	Peripheral layer
AT5G45840	52	Peripheral layer
AT1G29730	51	Peripheral layer
AT5G10020	51	Peripheral layer
AT2G19230	51	Peripheral layer
AT3G47090	51	Peripheral layer
AT1G51820	50	Peripheral layer
AT3G49670	50	Peripheral layer
AT5G16590	50	Peripheral layer
AT3G46330	50	Peripheral layer
AT3G57830	50	Peripheral layer
AT4G36180	49	Peripheral layer
AT1G56140	48	Peripheral layer
AT1G50610	48	Peripheral layer
AT3G21340	47	Peripheral layer
AT3G25560	47	Peripheral layer
AT3G46420	47	Peripheral layer
AT5G06820	47	Peripheral layer
AT1G62950	46	Peripheral layer
AT4G29450	46	Peripheral layer
AT3G53590	46	Peripheral layer
AT1G74360	45	Peripheral layer
AT1G56120	45	Peripheral layer
AT5G53320	45	Peripheral layer
AT3G46350	45	Peripheral layer
AT1G67510	45	Peripheral layer
AT2G45340	44	Peripheral layer
AT1G09970	43	Peripheral layer
AT5G67280	43	Peripheral layer
AT1G72460	42	Peripheral layer
AT3G14840	41	Peripheral layer
AT5G65700	41	Peripheral layer
AT1G51890	41	Peripheral layer
AT1G79620	41	Peripheral layer
AT1G24650	41	Peripheral layer
AT3G28040	41	Peripheral layer
AT4G37250	41	Peripheral layer
AT1G12460	41	Peripheral layer
AT1G51790	41	Peripheral layer
AT1G48480	41	Peripheral layer
AT5G62710	41	Peripheral layer
AT2G20850	40	Peripheral layer
AT4G31250	39	Peripheral layer
AT4G23740	38	Peripheral layer
AT5G24100	37	Peripheral layer
AT2G02220	36	Peripheral layer
AT2G01820	35	Peripheral layer
AT1G17750	35	Peripheral layer
AT5G49770	35	Peripheral layer
AT1G14390	35	Peripheral layer
AT1G17230	35	Peripheral layer
AT1G34210	35	Peripheral layer
AT3G02880	35	Peripheral layer
AT1G78980	34	Peripheral layer
AT2G31880	33	Peripheral layer
AT3G14350	32	Peripheral layer
AT4G20270	31	Peripheral layer
AT1G25320	31	Peripheral layer
AT5G45780	30	Peripheral layer
AT5G53890	30	Peripheral layer
AT1G63430	30	Peripheral layer
AT2G28960	29	Peripheral layer
AT5G20480	28	Peripheral layer
AT4G39400	27	Peripheral layer
AT1G66150	26	Peripheral layer
AT4G29180	26	Peripheral layer
AT1G49100	25	Peripheral layer
AT5G46330	24	Internal layer
AT5G01890	23	Internal layer
AT3G20190	22	Internal layer
AT5G65710	21	Internal layer
AT4G03390	20	Internal layer
AT4G20140	19	Internal layer
AT3G50230	19	Internal layer
AT1G68400	18	Internal layer
AT1G72300	17	Internal layer
AT1G71830	17	Internal layer
AT1G27190	16	Internal layer
AT5G62230	15	Internal layer
AT1G55610	15	Internal layer
AT2G19190	15	Internal layer
AT2G13800	15	Internal layer
AT3G13380	15	Internal layer
AT1G64210	14	Internal layer
AT5G48380	14	Internal layer
AT2G26330	14	Internal layer
AT1G53730	14	Internal layer
AT2G13790	14	Internal layer
AT1G60800	13	Internal layer
AT5G63710	12	Internal layer
AT1G69990	11	Internal layer
AT5G51560	10	Internal layer
AT1G51800	9	Internal layer
AT1G69270	8	Internal layer
AT5G16000	8	Internal layer
AT2G27060	7	Internal layer
AT3G17840	6	Internal layer
AT1G11130	5	Internal layer
AT4G30520	4	Internal layer
AT2G02780	3	Internal layer
AT5G07180	2	Internal layer
AT4G33430	1	Internal layer
